# Supplementary material for: A C–H Activation Approach to the Tricyclic Core of Glionitrin A and B
Source: ACS Omega. 2022 Apr 4;7(14):12329–41. doi: 10.1021/acsomega.2c00810 (PMC9016890; doi:10.1021/acsomega.2c00810)
Supplement: Supplementary file 2 — ao2c00810_si_002.cif [file ao2c00810_si_002.cif]

 
data_shelx
 
_audit_creation_method            'SHELXL-2016/6'
_shelx_SHELXL_version_number      '2016/6'
_chemical_name_systematic         ?
_chemical_name_common             ?
_chemical_melting_point           ?
_chemical_formula_moiety          ?
_chemical_formula_sum
 'C13 H13 N3 O5' 
_chemical_formula_weight          291.26

loop_
 _atom_type_symbol
 _atom_type_description
 _atom_type_scat_dispersion_real
 _atom_type_scat_dispersion_imag
 _atom_type_scat_source
 'C'  'C'   0.0033   0.0016
 'International Tables Vol C Tables 4.2.6.8 and 6.1.1.4'
 'H'  'H'   0.0000   0.0000
 'International Tables Vol C Tables 4.2.6.8 and 6.1.1.4'
 'N'  'N'   0.0061   0.0033
 'International Tables Vol C Tables 4.2.6.8 and 6.1.1.4'
 'O'  'O'   0.0106   0.0060
 'International Tables Vol C Tables 4.2.6.8 and 6.1.1.4'
 
_space_group_crystal_system       orthorhombic
_space_group_IT_number            19
_space_group_name_H-M_alt         'P 21 21 21'
_space_group_name_Hall            'P 2ac 2ab'
 
_shelx_space_group_comment
;
The symmetry employed for this shelxl refinement is uniquely defined
by the following loop, which should always be used as a source of
symmetry information in preference to the above space-group names.
They are only intended as comments.
;
 
loop_
 _space_group_symop_operation_xyz
 'x, y, z'
 '-x+1/2, -y, z+1/2'
 'x+1/2, -y+1/2, -z'
 '-x, y+1/2, -z+1/2'
 
_cell_length_a                    7.1203(6)
_cell_length_b                    7.5193(7)
_cell_length_c                    23.4584(18)
_cell_angle_alpha                 90
_cell_angle_beta                  90
_cell_angle_gamma                 90
_cell_volume                      1255.95(18)
_cell_formula_units_Z             4
_cell_measurement_temperature     293(2)
_cell_measurement_reflns_used   2353
_cell_measurement_theta_min     3.8730
_cell_measurement_theta_max     28.7750
 
_exptl_crystal_description        irregular
_exptl_crystal_colour             yellow
_exptl_crystal_density_meas       ?
_exptl_crystal_density_method     ?
_exptl_crystal_density_diffrn     1.540          
_exptl_crystal_F_000              608
_exptl_transmission_factor_min    ?
_exptl_transmission_factor_max    ?
_exptl_crystal_size_max           0.200
_exptl_crystal_size_mid           0.100
_exptl_crystal_size_min           0.100
_exptl_absorpt_coefficient_mu     0.121
_shelx_estimated_absorpt_T_min    0.976
_shelx_estimated_absorpt_T_max    0.988
_exptl_absorpt_correction_T_min                   0.92629
_exptl_absorpt_correction_T_max                   1.00000
_exptl_absorpt_correction_type            multi-scan
_exptl_absorpt_process_details
;
CrysAlisPro 1.171.39.46 (Rigaku Oxford Diffraction, 2018)
Empirical absorption correction using spherical harmonics,
 implemented in SCALE3 ABSPACK scaling algorithm.
;
_exptl_absorpt_special_details    ?
_diffrn_ambient_temperature       293(2)
_diffrn_radiation_wavelength      0.71073
_diffrn_radiation_type            MoK\a
_diffrn_source                    ?
_diffrn_measurement_device_type 'Xcalibur, EosS2'
_diffrn_measurement_method '\w scans'
_diffrn_detector_area_resol_mean 8.0433
_diffrn_reflns_number             5917
_diffrn_reflns_av_unetI/netI      0.0538
_diffrn_reflns_av_R_equivalents   0.0269
_diffrn_reflns_limit_h_min        -9
_diffrn_reflns_limit_h_max        8
_diffrn_reflns_limit_k_min        -4
_diffrn_reflns_limit_k_max        9
_diffrn_reflns_limit_l_min        -31
_diffrn_reflns_limit_l_max        27
_diffrn_reflns_theta_min          3.870
_diffrn_reflns_theta_max          29.148
_diffrn_reflns_theta_full         25.000
_diffrn_measured_fraction_theta_max   0.879
_diffrn_measured_fraction_theta_full  0.995
_diffrn_reflns_Laue_measured_fraction_max    0.879
_diffrn_reflns_Laue_measured_fraction_full   0.995
_diffrn_reflns_point_group_measured_fraction_max   0.845
_diffrn_reflns_point_group_measured_fraction_full  0.987
_reflns_number_total              2862
_reflns_number_gt                 2546
_reflns_threshold_expression      'I > 2\s(I)'
_reflns_Friedel_coverage          0.650
_reflns_Friedel_fraction_max      0.797
_reflns_Friedel_fraction_full     0.977
 
_reflns_special_details
;
 Reflections were merged by SHELXL according to the crystal
 class for the calculation of statistics and refinement.
 
 _reflns_Friedel_fraction is defined as the number of unique
 Friedel pairs measured divided by the number that would be
 possible theoretically, ignoring centric projections and
 systematic absences.
;
 
_computing_data_collection        ?
_computing_cell_refinement        ?
_computing_data_reduction         ?
_computing_structure_solution     ?
_computing_structure_refinement 'SHELXL-2016/6 (Sheldrick, 2016)'
_computing_molecular_graphics     ?
_computing_publication_material   ?
_refine_special_details           ?
_refine_ls_structure_factor_coef  Fsqd
_refine_ls_matrix_type            full
_refine_ls_weighting_scheme       calc
_refine_ls_weighting_details
'w=1/[\s^2^(Fo^2^)+(0.0339P)^2^+0.0652P] where P=(Fo^2^+2Fc^2^)/3'
_atom_sites_solution_primary      ?
_atom_sites_solution_secondary    ?
_atom_sites_solution_hydrogens    geom
_refine_ls_hydrogen_treatment     constr
_refine_ls_extinction_method      none
_refine_ls_extinction_coef        .
_refine_ls_abs_structure_details
;
 Flack x determined using 816 quotients [(I+)-(I-)]/[(I+)+(I-)]
 (Parsons, Flack and Wagner, Acta Cryst. B69 (2013) 249-259).
;
_refine_ls_abs_structure_Flack    -1.7(8)
_chemical_absolute_configuration  syn
_refine_ls_number_reflns          2862
_refine_ls_number_parameters      192
_refine_ls_number_restraints      0
_refine_ls_R_factor_all           0.0533
_refine_ls_R_factor_gt            0.0460
_refine_ls_wR_factor_ref          0.0895
_refine_ls_wR_factor_gt           0.0858
_refine_ls_goodness_of_fit_ref    1.046
_refine_ls_restrained_S_all       1.046
_refine_ls_shift/su_max           0.000
_refine_ls_shift/su_mean          0.000
 
loop_
 _atom_site_label
 _atom_site_type_symbol
 _atom_site_fract_x
 _atom_site_fract_y
 _atom_site_fract_z
 _atom_site_U_iso_or_equiv
 _atom_site_adp_type
 _atom_site_occupancy
 _atom_site_site_symmetry_order  
 _atom_site_calc_flag
 _atom_site_refinement_flags_posn
 _atom_site_refinement_flags_adp
 _atom_site_refinement_flags_occupancy
 _atom_site_disorder_assembly
 _atom_site_disorder_group
O2 O 0.9846(2) 0.9151(2) 0.56138(8) 0.0235(5) Uani 1 1 d . . . . .
O3 O 1.3584(3) 0.4996(3) 0.54923(8) 0.0267(5) Uani 1 1 d . . . . .
H3 H 1.390728 0.516187 0.516102 0.040 Uiso 1 1 calc R U . . .
O1 O 1.1429(3) 0.3316(2) 0.68245(8) 0.0245(5) Uani 1 1 d . . . . .
N1 N 0.9686(3) 0.6142(3) 0.57138(9) 0.0184(5) Uani 1 1 d . . . . .
N2 N 1.1791(3) 0.6277(3) 0.66839(9) 0.0163(5) Uani 1 1 d . . . . .
O5 O 1.3695(3) 0.3897(3) 0.86385(8) 0.0371(6) Uani 1 1 d . . . . .
C9 C 1.0368(3) 0.7750(4) 0.58410(10) 0.0177(5) Uani 1 1 d . . . . .
N3 N 1.3745(3) 0.5527(4) 0.86893(10) 0.0322(6) Uani 1 1 d . . . . .
C8 C 1.2351(3) 0.6808(4) 0.72357(11) 0.0165(5) Uani 1 1 d . . . . .
O4 O 1.4151(3) 0.6279(4) 0.91356(9) 0.0518(7) Uani 1 1 d . . . . .
C5 C 1.3444(4) 0.8459(4) 0.82291(12) 0.0278(7) Uani 1 1 d . . . . .
H8 H 1.383577 0.899110 0.856663 0.033 Uiso 1 1 calc R U . . .
C7 C 1.2768(3) 0.5744(4) 0.76956(11) 0.0193(6) Uani 1 1 d . . . . .
H9 H 1.269751 0.451062 0.767715 0.023 Uiso 1 1 calc R U . . .
C2 C 1.1784(4) 0.9417(3) 0.66965(12) 0.0217(6) Uani 1 1 d . . . . .
H10A H 1.260933 1.036269 0.656845 0.026 Uiso 1 1 calc R U . . .
H10B H 1.051339 0.987356 0.672490 0.026 Uiso 1 1 calc R U . . .
C10 C 1.0545(4) 0.4477(3) 0.59139(11) 0.0180(5) Uani 1 1 d . . . . .
H11 H 0.954298 0.358333 0.592178 0.022 Uiso 1 1 calc R U . . .
C3 C 1.2435(3) 0.8662(4) 0.72571(11) 0.0199(6) Uani 1 1 d . . . . .
C11 C 1.1303(3) 0.4615(3) 0.65202(10) 0.0164(5) Uani 1 1 d . . . . .
C4 C 1.2992(4) 0.9492(4) 0.77553(13) 0.0272(7) Uani 1 1 d . . . . .
H14 H 1.306438 1.072591 0.777395 0.033 Uiso 1 1 calc R U . . .
C1 C 1.1876(3) 0.7814(3) 0.62951(11) 0.0164(5) Uani 1 1 d . . . . .
H15 H 1.310453 0.781400 0.610672 0.020 Uiso 1 1 calc R U . . .
C6 C 1.3301(4) 0.6630(4) 0.81891(11) 0.0234(6) Uani 1 1 d . . . . .
C13 C 0.8232(4) 0.5983(4) 0.52726(12) 0.0270(7) Uani 1 1 d . . . . .
H17A H 0.881490 0.592365 0.490416 0.040 Uiso 1 1 calc R U . . .
H17B H 0.741823 0.700022 0.528860 0.040 Uiso 1 1 calc R U . . .
H17C H 0.751169 0.492267 0.533680 0.040 Uiso 1 1 calc R U . . .
C12 C 1.2060(4) 0.3773(4) 0.55057(11) 0.0213(6) Uani 1 1 d . . . . .
H18A H 1.249821 0.261951 0.563427 0.026 Uiso 1 1 calc R U . . .
H18B H 1.153911 0.363685 0.512616 0.026 Uiso 1 1 calc R U . . .
 
loop_
 _atom_site_aniso_label
 _atom_site_aniso_U_11
 _atom_site_aniso_U_22
 _atom_site_aniso_U_33
 _atom_site_aniso_U_23
 _atom_site_aniso_U_13
 _atom_site_aniso_U_12
O2 0.0240(10) 0.0232(11) 0.0234(10) 0.0067(9) -0.0009(8) 0.0054(7)
O3 0.0270(10) 0.0313(12) 0.0217(10) 0.0010(9) 0.0077(8) -0.0037(8)
O1 0.0353(11) 0.0168(10) 0.0214(10) 0.0052(8) 0.0025(9) 0.0012(8)
N1 0.0185(11) 0.0195(12) 0.0172(11) 0.0015(9) -0.0036(9) 0.0002(9)
N2 0.0220(11) 0.0142(11) 0.0126(10) 0.0015(9) -0.0009(8) 0.0024(9)
O5 0.0309(12) 0.0566(17) 0.0238(11) 0.0133(11) 0.0005(9) 0.0103(11)
C9 0.0160(12) 0.0231(15) 0.0141(12) 0.0035(12) 0.0044(9) 0.0027(11)
N3 0.0184(12) 0.061(2) 0.0173(12) 0.0048(13) 0.0001(10) -0.0040(12)
C8 0.0130(12) 0.0216(15) 0.0150(12) -0.0037(11) 0.0000(9) 0.0000(9)
O4 0.0483(14) 0.092(2) 0.0157(11) 0.0006(12) -0.0073(10) -0.0267(14)
C5 0.0190(14) 0.047(2) 0.0170(14) -0.0118(14) 0.0027(11) -0.0074(13)
C7 0.0156(12) 0.0256(15) 0.0167(13) -0.0013(12) 0.0026(10) 0.0013(10)
C2 0.0204(13) 0.0168(14) 0.0279(15) -0.0021(12) 0.0014(11) 0.0012(10)
C10 0.0215(13) 0.0161(14) 0.0165(13) -0.0014(11) 0.0026(10) -0.0019(10)
C3 0.0142(12) 0.0245(15) 0.0210(14) -0.0051(12) 0.0022(11) -0.0009(11)
C11 0.0177(12) 0.0160(14) 0.0154(12) -0.0016(11) 0.0037(10) 0.0007(10)
C4 0.0228(14) 0.0303(17) 0.0285(16) -0.0117(14) 0.0053(11) -0.0054(11)
C1 0.0170(12) 0.0137(13) 0.0186(12) 0.0024(11) 0.0014(10) 0.0006(10)
C6 0.0152(13) 0.0412(18) 0.0139(13) 0.0008(13) 0.0024(10) -0.0006(11)
C13 0.0261(15) 0.0331(17) 0.0218(15) -0.0003(13) -0.0085(12) -0.0029(12)
C12 0.0255(14) 0.0230(14) 0.0153(13) -0.0014(12) 0.0005(10) 0.0023(11)
 
_geom_special_details
;
 All esds (except the esd in the dihedral angle between two l.s. planes)
 are estimated using the full covariance matrix.  The cell esds are taken
 into account individually in the estimation of esds in distances, angles
 and torsion angles; correlations between esds in cell parameters are only
 used when they are defined by crystal symmetry.  An approximate (isotropic)
 treatment of cell esds is used for estimating esds involving l.s. planes.
;
 
loop_
 _geom_bond_atom_site_label_1
 _geom_bond_atom_site_label_2
 _geom_bond_distance
 _geom_bond_site_symmetry_2
 _geom_bond_publ_flag
O2 C9 1.238(3) . ?
O3 C12 1.422(3) . ?
O3 H3 0.8200 . ?
O1 C11 1.213(3) . ?
N1 C9 1.337(3) . ?
N1 C13 1.469(3) . ?
N1 C10 1.470(3) . ?
N2 C11 1.353(3) . ?
N2 C8 1.412(3) . ?
N2 C1 1.474(3) . ?
O5 N3 1.232(3) . ?
C9 C1 1.513(3) . ?
N3 O4 1.224(3) . ?
N3 C6 1.471(4) . ?
C8 C7 1.375(4) . ?
C8 C3 1.396(4) . ?
C5 C6 1.382(4) . ?
C5 C4 1.394(4) . ?
C5 H8 0.9300 . ?
C7 C6 1.389(4) . ?
C7 H9 0.9300 . ?
C2 C3 1.505(4) . ?
C2 C1 1.531(4) . ?
C2 H10A 0.9700 . ?
C2 H10B 0.9700 . ?
C10 C11 1.525(3) . ?
C10 C12 1.537(3) . ?
C10 H11 0.9800 . ?
C3 C4 1.383(4) . ?
C4 H14 0.9300 . ?
C1 H15 0.9800 . ?
C13 H17A 0.9600 . ?
C13 H17B 0.9600 . ?
C13 H17C 0.9600 . ?
C12 H18A 0.9700 . ?
C12 H18B 0.9700 . ?
 
loop_
 _geom_angle_atom_site_label_1
 _geom_angle_atom_site_label_2
 _geom_angle_atom_site_label_3
 _geom_angle
 _geom_angle_site_symmetry_1
 _geom_angle_site_symmetry_3
 _geom_angle_publ_flag
C12 O3 H3 109.5 . . ?
C9 N1 C13 119.1(2) . . ?
C9 N1 C10 123.2(2) . . ?
C13 N1 C10 116.7(2) . . ?
C11 N2 C8 126.4(2) . . ?
C11 N2 C1 124.0(2) . . ?
C8 N2 C1 109.5(2) . . ?
O2 C9 N1 124.4(2) . . ?
O2 C9 C1 119.3(2) . . ?
N1 C9 C1 116.3(2) . . ?
O4 N3 O5 123.3(3) . . ?
O4 N3 C6 118.2(3) . . ?
O5 N3 C6 118.5(2) . . ?
C7 C8 C3 122.9(2) . . ?
C7 C8 N2 128.0(2) . . ?
C3 C8 N2 109.1(2) . . ?
C6 C5 C4 118.9(3) . . ?
C6 C5 H8 120.5 . . ?
C4 C5 H8 120.5 . . ?
C8 C7 C6 115.7(2) . . ?
C8 C7 H9 122.1 . . ?
C6 C7 H9 122.1 . . ?
C3 C2 C1 103.1(2) . . ?
C3 C2 H10A 111.1 . . ?
C1 C2 H10A 111.1 . . ?
C3 C2 H10B 111.1 . . ?
C1 C2 H10B 111.1 . . ?
H10A C2 H10B 109.1 . . ?
N1 C10 C11 112.8(2) . . ?
N1 C10 C12 112.7(2) . . ?
C11 C10 C12 110.9(2) . . ?
N1 C10 H11 106.7 . . ?
C11 C10 H11 106.7 . . ?
C12 C10 H11 106.7 . . ?
C4 C3 C8 119.6(3) . . ?
C4 C3 C2 131.0(3) . . ?
C8 C3 C2 109.4(2) . . ?
O1 C11 N2 123.9(2) . . ?
O1 C11 C10 121.3(2) . . ?
N2 C11 C10 114.7(2) . . ?
C3 C4 C5 119.2(3) . . ?
C3 C4 H14 120.4 . . ?
C5 C4 H14 120.4 . . ?
N2 C1 C9 112.4(2) . . ?
N2 C1 C2 103.6(2) . . ?
C9 C1 C2 115.3(2) . . ?
N2 C1 H15 108.4 . . ?
C9 C1 H15 108.4 . . ?
C2 C1 H15 108.4 . . ?
C5 C6 C7 123.7(3) . . ?
C5 C6 N3 119.4(3) . . ?
C7 C6 N3 116.9(3) . . ?
N1 C13 H17A 109.5 . . ?
N1 C13 H17B 109.5 . . ?
H17A C13 H17B 109.5 . . ?
N1 C13 H17C 109.5 . . ?
H17A C13 H17C 109.5 . . ?
H17B C13 H17C 109.5 . . ?
O3 C12 C10 109.1(2) . . ?
O3 C12 H18A 109.9 . . ?
C10 C12 H18A 109.9 . . ?
O3 C12 H18B 109.9 . . ?
C10 C12 H18B 109.9 . . ?
H18A C12 H18B 108.3 . . ?
 
loop_
 _geom_torsion_atom_site_label_1
 _geom_torsion_atom_site_label_2
 _geom_torsion_atom_site_label_3
 _geom_torsion_atom_site_label_4
 _geom_torsion
 _geom_torsion_site_symmetry_1
 _geom_torsion_site_symmetry_2
 _geom_torsion_site_symmetry_3
 _geom_torsion_site_symmetry_4
 _geom_torsion_publ_flag
C13 N1 C9 O2 0.6(4) . . . . ?
C10 N1 C9 O2 169.0(2) . . . . ?
C13 N1 C9 C1 -179.4(2) . . . . ?
C10 N1 C9 C1 -11.0(3) . . . . ?
C11 N2 C8 C7 9.8(4) . . . . ?
C1 N2 C8 C7 -168.2(2) . . . . ?
C11 N2 C8 C3 -170.2(2) . . . . ?
C1 N2 C8 C3 11.8(3) . . . . ?
C3 C8 C7 C6 -0.5(4) . . . . ?
N2 C8 C7 C6 179.5(2) . . . . ?
C9 N1 C10 C11 37.7(3) . . . . ?
C13 N1 C10 C11 -153.7(2) . . . . ?
C9 N1 C10 C12 -88.8(3) . . . . ?
C13 N1 C10 C12 79.8(3) . . . . ?
C7 C8 C3 C4 1.3(4) . . . . ?
N2 C8 C3 C4 -178.7(2) . . . . ?
C7 C8 C3 C2 -176.6(2) . . . . ?
N2 C8 C3 C2 3.4(3) . . . . ?
C1 C2 C3 C4 166.2(2) . . . . ?
C1 C2 C3 C8 -16.3(3) . . . . ?
C8 N2 C11 O1 -6.0(4) . . . . ?
C1 N2 C11 O1 171.7(2) . . . . ?
C8 N2 C11 C10 173.3(2) . . . . ?
C1 N2 C11 C10 -9.0(3) . . . . ?
N1 C10 C11 O1 153.2(2) . . . . ?
C12 C10 C11 O1 -79.4(3) . . . . ?
N1 C10 C11 N2 -26.2(3) . . . . ?
C12 C10 C11 N2 101.3(3) . . . . ?
C8 C3 C4 C5 -0.6(4) . . . . ?
C2 C3 C4 C5 176.7(3) . . . . ?
C6 C5 C4 C3 -0.8(4) . . . . ?
C11 N2 C1 C9 35.4(3) . . . . ?
C8 N2 C1 C9 -146.6(2) . . . . ?
C11 N2 C1 C2 160.5(2) . . . . ?
C8 N2 C1 C2 -21.4(2) . . . . ?
O2 C9 C1 N2 155.7(2) . . . . ?
N1 C9 C1 N2 -24.2(3) . . . . ?
O2 C9 C1 C2 37.3(3) . . . . ?
N1 C9 C1 C2 -142.7(2) . . . . ?
C3 C2 C1 N2 22.1(2) . . . . ?
C3 C2 C1 C9 145.3(2) . . . . ?
C4 C5 C6 C7 1.5(4) . . . . ?
C4 C5 C6 N3 -179.0(2) . . . . ?
C8 C7 C6 C5 -0.9(4) . . . . ?
C8 C7 C6 N3 179.7(2) . . . . ?
O4 N3 C6 C5 3.2(4) . . . . ?
O5 N3 C6 C5 -176.6(3) . . . . ?
O4 N3 C6 C7 -177.3(2) . . . . ?
O5 N3 C6 C7 2.8(4) . . . . ?
N1 C10 C12 O3 65.1(3) . . . . ?
C11 C10 C12 O3 -62.3(3) . . . . ?
 
_refine_diff_density_max    0.210
_refine_diff_density_min   -0.239
_refine_diff_density_rms    0.050

_shelx_res_file
;
TITL SIR2011 run in space group P 21 21 21
    shelx.res
    created by SHELXL-2016/6 at 16:15:00 on 06-Oct-2021
CELL  0.71073   7.1203   7.5193  23.4584   90.000   90.000   90.000
ZERR     4.00   0.0006   0.0007   0.0018    0.000    0.000    0.000
LATT  -1
SYMM  1/2 - X, - Y, 1/2 + Z
SYMM  1/2 + X, 1/2 - Y, - Z
SYMM  - X, 1/2 + Y, 1/2 - Z
SFAC  C    H    N    O
UNIT  52 52 12 20
MERG   2
FMAP   2
PLAN   25
SIZE     0.200   0.100   0.100
ACTA    50.00
BOND   $H
CONF
L.S.  10
TEMP    20.00
WGHT    0.033900    0.065200
FVAR       5.76586
O2    4    0.984579    0.915097    0.561380    11.00000    0.02403    0.02317 =
         0.02336    0.00671   -0.00089    0.00542
O3    4    1.358392    0.499616    0.549228    11.00000    0.02704    0.03128 =
         0.02174    0.00099    0.00773   -0.00366
AFIX 147
H3    2    1.390728    0.516187    0.516102    11.00000   -1.50000
AFIX   0
O1    4    1.142851    0.331598    0.682454    11.00000    0.03532    0.01680 =
         0.02144    0.00525    0.00250    0.00117
N1    3    0.968593    0.614161    0.571382    11.00000    0.01853    0.01954 =
         0.01724    0.00148   -0.00359    0.00020
N2    3    1.179071    0.627727    0.668393    11.00000    0.02199    0.01418 =
         0.01264    0.00155   -0.00087    0.00239
O5    4    1.369530    0.389731    0.863846    11.00000    0.03089    0.05657 =
         0.02377    0.01333    0.00052    0.01027
C9    1    1.036827    0.775041    0.584104    11.00000    0.01597    0.02311 =
         0.01406    0.00350    0.00440    0.00266
N3    3    1.374525    0.552724    0.868927    11.00000    0.01842    0.06094 =
         0.01731    0.00476    0.00014   -0.00395
C8    1    1.235138    0.680797    0.723574    11.00000    0.01296    0.02157 =
         0.01505   -0.00368    0.00005   -0.00002
O4    4    1.415051    0.627871    0.913562    11.00000    0.04827    0.09160 =
         0.01567    0.00065   -0.00731   -0.02672
C5    1    1.344409    0.845881    0.822910    11.00000    0.01903    0.04727 =
         0.01700   -0.01180    0.00267   -0.00742
AFIX  43
H8    2    1.383577    0.899110    0.856663    11.00000   -1.20000
AFIX   0
C7    1    1.276800    0.574430    0.769555    11.00000    0.01560    0.02565 =
         0.01673   -0.00128    0.00261    0.00131
AFIX  43
H9    2    1.269751    0.451062    0.767715    11.00000   -1.20000
AFIX   0
C2    1    1.178416    0.941720    0.669652    11.00000    0.02038    0.01678 =
         0.02795   -0.00210    0.00144    0.00119
AFIX  23
H10A  2    1.260933    1.036269    0.656845    11.00000   -1.20000
H10B  2    1.051339    0.987356    0.672490    11.00000   -1.20000
AFIX   0
C10   1    1.054479    0.447669    0.591394    11.00000    0.02147    0.01605 =
         0.01652   -0.00138    0.00260   -0.00188
AFIX  13
H11   2    0.954298    0.358333    0.592178    11.00000   -1.20000
AFIX   0
C3    1    1.243490    0.866181    0.725706    11.00000    0.01422    0.02452 =
         0.02103   -0.00506    0.00221   -0.00090
C11   1    1.130303    0.461486    0.652023    11.00000    0.01772    0.01595 =
         0.01542   -0.00159    0.00370    0.00069
C4    1    1.299215    0.949236    0.775532    11.00000    0.02275    0.03030 =
         0.02847   -0.01172    0.00533   -0.00544
AFIX  43
H14   2    1.306438    1.072591    0.777395    11.00000   -1.20000
AFIX   0
C1    1    1.187611    0.781434    0.629513    11.00000    0.01695    0.01372 =
         0.01857    0.00240    0.00144    0.00062
AFIX  13
H15   2    1.310453    0.781400    0.610672    11.00000   -1.20000
AFIX   0
C6    1    1.330071    0.663045    0.818911    11.00000    0.01522    0.04120 =
         0.01385    0.00077    0.00242   -0.00061
C13   1    0.823175    0.598333    0.527264    11.00000    0.02606    0.03309 =
         0.02179   -0.00033   -0.00847   -0.00288
AFIX 137
H17A  2    0.881490    0.592365    0.490416    11.00000   -1.50000
H17B  2    0.741823    0.700022    0.528860    11.00000   -1.50000
H17C  2    0.751169    0.492267    0.533680    11.00000   -1.50000
AFIX   0
C12   1    1.206024    0.377330    0.550569    11.00000    0.02553    0.02300 =
         0.01529   -0.00143    0.00048    0.00230
AFIX  23
H18A  2    1.249821    0.261951    0.563427    11.00000   -1.20000
H18B  2    1.153911    0.363685    0.512616    11.00000   -1.20000
AFIX   0
HKLF    4


REM  SIR2011 run in space group P 21 21 21
REM R1 =  0.0460 for    2546 Fo > 4sig(Fo)  and  0.0533 for all    2862 data
REM    192 parameters refined using      0 restraints

END

WGHT      0.0339      0.0653

REM Highest difference peak  0.210,  deepest hole -0.239,  1-sigma level  0.050
Q1    1   1.2259  0.5357  0.6562  11.00000  0.05    0.21
Q2    1   1.1199  0.4302  0.5668  11.00000  0.05    0.20
Q3    1   1.2794  0.7512  0.8224  11.00000  0.05    0.18
Q4    1   0.9711  1.1634  0.6449  11.00000  0.05    0.18
Q5    1   1.2538  0.6109  0.8074  11.00000  0.05    0.18
Q6    1   1.0631  0.6683  0.5638  11.00000  0.05    0.18
Q7    1   1.0816  0.7802  0.6126  11.00000  0.05    0.18
Q8    1   0.9340  0.8366  0.5909  11.00000  0.05    0.17
Q9    1   1.3014  0.0396  0.5763  11.00000  0.05    0.17
Q10   1   1.0504  0.5014  0.5087  11.00000  0.05    0.17
Q11   1   0.9272  0.8631  0.7001  11.00000  0.05    0.17
Q12   1   1.2548  0.9031  0.8068  11.00000  0.05    0.16
Q13   1   0.6166  0.6441  0.4838  11.00000  0.05    0.16
Q14   1   1.3257  1.1619  0.7222  11.00000  0.05    0.16
Q15   1   1.4340  0.7408  0.8168  11.00000  0.05    0.16
Q16   1   0.9518  0.6633  0.7129  11.00000  0.05    0.16
Q17   1   1.3095  0.6271  0.5580  11.00000  0.05    0.16
Q18   1   1.3142  0.6075  0.7329  11.00000  0.05    0.16
Q19   1   0.6228  0.4432  0.5687  11.00000  0.05    0.15
Q20   1   1.3725  0.4854  0.6504  11.00000  0.05    0.15
Q21   1   1.3172  0.9081  0.7374  11.00000  0.05    0.15
Q22   1   1.5569  0.9456  0.8901  11.00000  0.05    0.15
Q23   1   0.9034  0.6531  0.4435  11.00000  0.05    0.15
Q24   1   1.1593  1.2381  0.7801  11.00000  0.05    0.15
Q25   1   1.2367  0.3936  0.6662  11.00000  0.05    0.15
;
_shelx_res_checksum     362

_shelx_hkl_file
;
   0   0  -5 291.174 97.2491   5
   0   0  -5 149.895 47.5102   4
   0   0  -6 6542.91 314.353   5
   0   0  -6 6473.93 263.812   4
   0   0  -7 116.447 136.139   5
   0   0  -7 261.893 91.6154   4
   0   0  -8 178972. 2948.85   5
   0   0  -8 183329. 2763.25   4
   0   0  -9 2486.55 281.281   5
   0   0  -9 2935.67 224.772   4
   0   0 -10 99000.4 1785.84   4
   0   0 -10 100701. 2007.46   5
   0   0 -11 1940.51 267.825   5
   0   0 -12 21146.5 827.039   5
   0   0 -13 309.218 156.733   5
   0   0 -14 5941.69 461.991   5
   0   0 -15 586.470 178.080   5
   0   0 -16-22.7717 88.7468   5
   0   0 -17 55.9628 89.3473   5
   0   0 -18 4048.31 432.540   5
   0   0 -19 2747.62 404.696   5
   0   0 -20 69309.5 2067.42   5
   0   0 -21 6569.86 638.219   5
   0   0 -22 96972.6 2657.67   5
   0   0 -23 3803.49 529.325   5
   0   0 -24 817.569 284.419   5
   0   0 -25 369.277 209.636   5
   0   0 -26 6873.11 718.676   5
   0   0 -27 343.623 214.708   5
   0   0 -28 6445.43 737.060   5
   0   0 -29 160.139 202.740   5
   0   1   4 33793.9 697.731   5
   0   1   5 23267.2 588.849   5
   0  -1  -5 25533.7 604.046   5
   0  -1  -6 187202. 2811.27   5
   0   1   6 183005. 2788.95   5
   0   1   7 1566.57 154.519   5
   0  -1  -7 1844.13 167.555   5
   0  -1  -8 33772.1 862.888   5
   0   1   8 31927.3 841.223   5
   0   1   9 20358.8 674.375   5
   0  -1  -9 21253.8 690.715   5
   0  -1 -10 13067.6 558.296   5
   0   1  10 12435.2 496.679   4
   0   1  10 12229.6 535.928   5
   0   1  11 97947.6 1829.09   4
   0   1  11 99420.6 1947.93   5
   0   1  12 12248.3 533.315   4
   0   1 -12 12756.7 569.912   4
   0  -1 -12 14052.2 648.381   5
   0   1 -13 30805.9 958.653   4
   0   1  13 30739.8 911.168   4
   0   1 -13 31775.9 1140.01   5
   0  -1 -13 31464.8 1030.01   5
   0   1  14 4112.94 313.687   4
   0   1 -14 3296.38 303.218   4
   0  -1 -14 4398.24 394.025   5
   0   1 -14 4132.04 409.998   5
   0   1  15 5106.54 366.783   4
   0   1 -15 5794.69 511.606   5
   0  -1 -15 4965.49 425.629   5
   0   1 -15 5420.40 393.343   4
   0   1  16 12395.9 601.032   4
   0   1 -16 13073.0 642.194   4
   0   1 -16 13613.3 794.275   5
   0  -1 -16 13030.5 709.799   5
   0  -1 -17 2045.45 314.503   5
   0   1 -17 1320.86 226.626   4
   0   1 -17 2497.81 363.345   5
   0   1 -18 24384.5 1152.32   5
   0   1 -18 21538.4 884.626   4
   0  -1 -18 22496.3 1013.71   5
   0   1 -19 343.122 184.469   4
   0  -1 -19 555.851 233.017   5
   0   1 -19 855.746 257.931   5
   0   1 -20 4065.01 508.701   5
   0  -1 -20 5490.02 529.971   5
   0  -1 -21 21407.7 1075.79   5
   0   1 -21 21876.6 1179.97   5
   0   1 -22 1238.12 325.772   5
   0  -1 -22 1013.26 295.018   5
   0  -1 -23 405.438 172.959   5
   0   1 -23 651.099 238.170   5
   0  -1 -24 447.086 183.798   5
   0   1 -24 1193.52 320.426   5
   0  -1 -25 719.333 270.045   5
   0   1 -25 745.197 272.202   5
   0  -1 -26 500.734 226.627   5
   0   1 -26 140.000 134.891   5
   0  -1 -27 1172.34 328.377   5
   0   1 -27 1370.03 353.116   5
   0   1 -28 6386.64 743.183   5
   0   1 -29 1498.94 373.521   5
   0   1 -30 398.110 195.309   5
   0   2   0 150515. 2525.37   2
   0  -2   0 145007. 2488.43   2
   0   2  -1 39850.5 999.820   2
   0   2   1 41225.9 1025.42   2
   0  -2   1 40383.8 1007.71   2
   0  -2  -1 41471.4 1018.91   2
   0  -2   2 18329.0 642.305   2
   0  -2  -2 20017.3 673.335   2
   0   2  -2 18510.6 648.056   2
   0   2   3 3074.55 258.386   2
   0  -2  -3 3244.94 259.575   2
   0  -2   3 2965.90 251.590   2
   0  -2  -4 4024.01 301.844   2
   0   2   4 3288.82 277.164   2
   0  -2   4 3894.83 294.358   2
   0   2   5 16480.5 656.292   2
   0  -2  -5 16585.7 657.347   2
   0   2   6 1967.40 227.514   2
   0   2   6 1397.48 151.586   5
   0  -2   7 12463.4 315.290   3
   0   2   7 11738.7 596.984   2
   0   2   7 12827.3 494.571   5
   0   2   8 558.859 144.141   2
   0   2   8 392.394 92.9034   5
   0   2   9 3594.90 276.241   5
   0   2   9 4409.78 392.905   2
   0   2  10 78476.3 1630.26   5
   0   2  11 1053.83 158.454   5
   0   2  12 6993.74 433.074   5
   0  -2 -13 26524.3 918.034   5
   0   2  13 24782.2 893.600   5
   0  -2 -14 4070.72 361.032   5
   0  -2 -15 19235.4 827.784   5
   0  -2 -16 4475.07 404.614   5
   0   2 -17 248.081 127.756   4
   0  -2 -17 206.669 102.861   5
   0   2 -17 450.845 196.406   5
   0   2 -18 5653.16 480.434   4
   0  -2 -18 5767.20 493.129   5
   0   2 -18 5625.10 578.715   5
   0  -2 -19 716.975 222.274   5
   0   2 -19 625.532 234.803   5
   0   2 -19 869.051 218.901   4
   0   2 -20 8151.85 596.106   4
   0  -2 -20 8118.21 621.749   5
   0   2 -20 8469.54 751.460   5
   0   2 -21 2101.41 414.441   5
   0  -2 -21 2479.23 358.025   5
   0   2 -21 2012.91 316.824   4
   0   2 -22 787.656 324.832   5
   0   2 -22 236.064 185.009   4
   0  -2 -22 578.017 245.847   5
   0   2 -23 20654.6 1281.90   5
   0  -2 -23 21943.5 1112.59   5
   0   2 -24 1145.80 366.676   5
   0  -2 -24 1000.70 281.858   5
   0   2 -25 3376.80 520.883   5
   0  -2 -25 3558.22 472.987   5
   0   2 -26 199.581 187.932   5
   0   2 -27 543.780 244.481   5
   0   2 -28 3791.60 594.687   5
   0   2 -29 1042.89 318.365   5
   0   2 -30 2091.23 476.039   5
   0   2 -31 1768.40 462.536   5
   0   3   0 126.842 100.313   2
   0   3   1 383.290 122.468   2
   0   3  -1 249.884 101.130   2
   0   3  -2 369.652 108.881   2
   0   3   2 669.311 154.932   2
   0   3  -3 13631.4 656.315   2
   0   3   3 15224.5 696.331   2
   0   3   4 74362.6 1778.29   2
   0   3   5 28732.6 1030.27   2
   0   3   6 12005.2 654.879   2
   0   3   7 2364.79 291.884   2
   0   3   8 14425.3 753.490   2
   0   3   8 13177.5 576.306   5
   0   3   9 84955.4 1781.83   5
   0   3   9 83932.6 2116.93   2
   0   3  10 20735.1 775.536   5
   0   3  10 22291.9 1013.30   2
   0   3  11 165.373 106.561   2
   0   3  11 501.560 118.338   5
   0  -3  11 413.820 59.6387   3
   0  -3  12 11927.6 372.659   3
   0   3  12 12313.0 781.965   2
   0   3  12 10844.4 563.729   5
   0  -3  13 735.027 98.7141   3
   0   3  13 1224.50 249.238   2
   0   3  14 174.408 165.673   2
   0  -3  14 192.850 61.8449   3
   0   3  15 3561.19 464.904   2
   0   3  16 7562.50 691.080   2
   0   3  17 11127.4 872.566   2
   0   3  18 18369.7 1140.20   2
   0   3  19 1391.09 366.904   2
   0   3  20 7947.87 801.073   2
   0   3 -20 9153.39 831.830   5
   0   3 -21 21929.8 1105.52   4
   0   3  21 21226.5 1326.25   2
   0   3 -21 21819.7 1299.69   5
   0   3 -22 5043.42 644.612   5
   0   3  22 5516.72 706.742   2
   0   3 -22 4440.42 500.425   4
   0   3  23 10642.4 966.380   2
   0   3 -23 10917.8 976.977   5
   0   3 -23 11048.3 791.413   4
   0   3  24 957.632 371.634   2
   0   3 -24 382.520 313.882   5
   0   3  25 3304.27 569.039   2
   0   3 -25 2325.52 451.793   5
   0   3 -26 2644.86 523.401   5
   0   3  26 2948.33 547.045   2
   0   3  27 63.5816 191.575   2
   0   3 -27 826.650 345.926   5
   0   3 -28 4014.01 675.575   5
   0   3 -29 19295.6 1455.39   5
   0   3 -30 2589.89 565.857   5
   0   4   0 127844. 2754.97   2
   0   4   1 2435.11 312.406   2
   0   4  -1 2788.54 334.650   2
   0   4   2 6823.20 525.572   2
   0   4  -2 6429.11 505.203   2
   0   4   3 30.3623 63.5254   2
   0   4  -3-37.2793 58.1767   2
   0   4   4 1135.98 215.727   2
   0   4  -5 3940.13 198.765   3
   0   4   5 3819.03 406.177   2
   0   4  -6 1274.84 90.3959   3
   0   4   6 1598.87 267.819   2
   0   4   7 372.394 140.974   2
   0   4   8 29106.4 1218.16   2
   0   4   9 1948.19 321.068   2
   0   4  10-38.1466 119.868   2
   0   4  11 8102.30 669.335   2
   0   4  12 9813.05 753.301   2
   0   4  13 857.653 235.781   2
   0   4  14 422.473 180.424   2
   0   4  15 5004.31 575.558   2
   0   4  16 1426.96 314.229   2
   0   4  17 17028.1 1127.44   2
   0   4  18 740.899 308.070   2
   0   4  19 326.593 261.596   2
   0   4  20 12645.5 1045.19   2
   0   4  21 6433.58 763.207   2
   0   4  22 432.790 303.035   2
   0   4 -22 1139.67 337.597   5
   0   4  23 931.925 349.827   2
   0   4 -23 1246.43 384.785   5
   0   4 -23 1177.76 302.633   4
   0   4 -24 3984.01 617.403   5
   0   4  24 4365.00 679.033   2
   0   4  25 453.636 289.685   2
   0   4 -25 153.819 212.650   5
   0   4 -26 1609.18 427.625   5
   0   4  26 1603.08 460.677   2
   0   4 -27 369.682 287.877   5
   0   4 -28 2647.44 573.382   5
   0   5   0 68.3738 66.9764   2
   0   5   1 1941.26 311.970   2
   0   5  -1 2331.58 343.562   2
   0   5   2 1443.26 274.280   2
   0   5  -2 1859.68 321.799   2
   0   5   3 1024.92 239.093   2
   0   5  -3 859.118 227.412   2
   0   5   4 2227.26 337.864   2
   0   5  -5 445.367 89.5266   3
   0   5   5 302.403 122.893   2
   0   5  -6 6640.99 273.564   3
   0   5   6 7194.85 624.418   2
   0   5   7 317.390 161.205   2
   0   5   8 574.856 223.764   2
   0   5   9 28860.4 1358.66   2
   0   5  10 3951.78 511.057   2
   0   5  11 45400.5 1781.49   2
   0   5  12 13573.6 967.391   2
   0   5  13 28298.4 1437.11   2
   0   5  14 617.561 255.131   2
   0   5  15 2628.66 464.140   2
   0   5  16 4480.77 596.176   2
   0   5  17 5212.31 660.567   2
   0   5  18 13.2834 117.819   2
   0   5  19 2607.35 491.210   2
   0   5  20 145.301 201.942   2
   0   5  21 52.5346 138.259   2
   0   5  22 5711.21 755.539   2
   0   5 -23 1598.79 449.570   5
   0   5  23 1719.51 433.405   2
   0   5  24 3974.44 646.689   2
   0   5 -24 3586.74 643.898   5
   0   5 -25-118.233 189.572   5
   0   6   0 852.987 236.218   2
   0   6   1 9183.65 764.755   2
   0   6  -1 10213.6 795.861   2
   0   6   2 9708.05 792.526   2
   0   6  -2 9903.13 788.265   2
   0   6   3 14520.5 973.113   2
   0   6  -3 14478.4 973.110   2
   0   6   4 1371.13 309.041   2
   0   6   5 2967.52 433.644   2
   0   6  -5 3370.73 257.055   3
   0   6  -6 15852.3 510.023   3
   0   6   6 15824.3 1026.86   2
   0   6   7 57.4703 146.012   2
   0   6   8 6954.54 701.778   2
   0   6   9 9559.93 834.356   2
   0   6  10 651.282 229.363   2
   0   6  11 8648.71 798.428   2
   0   6  12 312.365 226.006   2
   0   6  13 19865.1 1272.60   2
   0   6  14 10659.4 943.770   2
   0   6  15 6724.49 756.347   2
   0   6  16 337.958 217.816   2
   0   6  17-58.6231 192.131   2
   0   6  18 1174.85 328.403   2
   0   6  19 181.198 211.812   2
   0   6  20 515.096 306.409   2
   0   6  21 136.910 173.392   2
   0   6  22 6827.94 895.431   2
   0   7   0-117.279 143.488   2
   0   7   1 18867.4 1206.32   2
   0   7  -1 19616.4 1233.72   2
   0   7   2 21720.1 1293.10   2
   0   7  -2 20724.0 1260.96   2
   0   7  -3 9826.52 866.908   2
   0   7   3 10643.8 909.099   2
   0   7   4 462.520 179.002   2
   0   7   5-481.119 211.239   2
   0   7   6 1214.58 297.200   2
   0   7   7 255.764 139.137   2
   0   7   8 6400.26 716.668   2
   0   7   9 2973.80 521.678   2
   0   7  10 4754.11 651.718   2
   0   7  11 995.240 312.773   2
   0   7  12 1397.28 392.223   2
   0   7  13 1152.58 359.883   2
   0   7  14 5314.43 703.933   2
   0   7  15 451.918 255.619   2
   0   7  16 4177.30 653.701   2
   0   7  17-122.679 117.707   2
   0   7  18 7053.88 868.141   2
   0   7  19 7103.25 891.674   2
   0   8   0 43.2698 181.076   2
   0   8   1 1036.56 300.573   2
   0   8  -1 474.384 257.206   2
   0   8   2 8748.25 883.008   2
   0   8  -2 9021.20 916.037   2
   0   8   3 4301.44 621.061   2
   0   8   4 21.0990 143.408   2
   0   8   5 112.638 212.340   2
   0   8   6 138.677 149.914   2
   0   8   7 2304.65 484.517   2
   0   8   8 1888.83 441.348   2
   0   8   9 223.851 233.177   2
   0   8  10 3470.99 578.643   2
   0   8  11 152.028 252.230   2
   0   8  12 780.283 308.885   2
   0   8  13 4804.42 725.119   2
   0   8  14 177.342 221.141   2
   0   8  15 1034.80 377.364   2
   0   9   0 204.229 193.251   2
   0   9   1 2778.61 555.119   2
   0   9  -1 2684.41 530.098   2
   0   9   2 1718.97 472.406   2
   0   9   3 143.938 173.617   2
   0   9   4 1924.45 446.045   2
   0   9   5 680.029 271.819   2
   0   9   6 3232.08 584.360   2
   0   9   7 55.0771 116.393   2
   0   9   8 8848.50 986.017   2
   1   0   3 89144.3 1572.68   5
   1   0   3 87202.9 1451.05   1
  -1   0  -3 90262.6 1574.87   4
   1   0  -3 89046.5 1456.04   1
   1   0   3 86250.4 1564.31   4
  -1   0  -3 88955.8 1573.89   5
   1   0  -4 4115.43 207.106   1
   1   0   4 4011.24 255.666   5
   1   0   4 4221.59 209.743   1
   1   0   4 3882.43 251.031   4
  -1   0  -4 4544.74 274.673   4
  -1   0  -4 4213.89 263.820   5
   1   0  -5 40649.1 806.389   1
   1   0   5 39161.7 799.608   1
  -1   0  -5 41475.8 999.030   5
  -1   0  -5 40195.5 964.180   4
   1   0   5 40411.5 990.408   5
   1   0   5 40173.7 972.700   4
  -1   0  -6 19750.0 655.795   4
   1   0   6 20019.7 681.970   5
   1   0   6 20008.2 502.272   1
   1   0   6 19689.1 657.221   4
  -1   0  -6 20027.5 683.857   5
   1   0  -6 20222.1 507.761   1
   1   0  -7 29589.2 644.742   1
   1   0   7 28434.3 629.227   1
  -1   0  -7 27780.9 831.689   4
   1   0   7 27740.5 833.540   4
   1   0   7 28037.3 871.647   5
  -1   0  -7 27194.1 855.396   5
   1   0   8 30215.5 953.986   5
   1   0   8 30623.0 652.595   1
  -1   0  -8 30419.6 907.593   4
   1   0   8 30406.8 909.239   4
  -1   0  -8 29946.6 950.466   5
  -1   0  -9 69748.9 1558.78   4
  -1   0  -9 71948.9 1651.81   5
   1   0   9 70352.5 1646.00   5
   1   0   9 69395.9 1569.78   4
  -1   0 -10 37775.7 1163.23   5
  -1   0 -10 37487.2 1088.02   4
   1   0  10 37814.3 1100.31   4
  -1   0 -11 50589.0 1428.75   5
  -1   0 -12 5046.26 448.593   5
   1   0 -13 9544.78 524.220   5
  -1   0 -13 9754.52 613.733   5
   1   0 -14 1114.72 203.479   5
  -1   0 -14 1135.41 236.639   5
   1   0 -15 2791.68 325.692   5
  -1   0 -15 3172.17 390.112   5
  -1   0 -16 37269.2 1389.76   5
   1   0 -16 36892.3 1231.56   5
  -1   0 -17 1607.37 328.448   5
   1   0 -17 853.226 249.771   5
   1   0 -18 12294.2 727.285   5
  -1   0 -18 11118.2 773.593   5
   1   0 -19 7099.64 571.708   5
  -1   0 -19 6805.97 633.958   5
   1   0 -20 15965.3 898.655   5
  -1   0 -20 19293.4 1083.45   5
   1   0 -21 7565.86 624.438   5
  -1   0 -21 7279.74 671.283   5
   1   0 -22 627.070 219.568   5
  -1   0 -22 567.209 270.087   5
   1   0 -23 3532.96 458.040   5
  -1   0 -23 5292.58 615.699   5
  -1   0 -24 2751.61 466.905   5
   1   0 -24 2669.21 402.133   5
   1   0 -25 3463.87 487.429   5
  -1   0 -25 4418.18 580.038   5
  -1   0 -26 8504.12 836.241   5
   1   0 -26 7673.91 719.450   5
  -1   0 -27 333.736 230.127   5
  -1   0 -28 4794.53 661.653   5
  -1   0 -29 789.744 326.809   5
  -1   0 -30 522.399 247.930   5
  -1   0 -31 1249.62 379.009   5
  -1  -1 -29 442.506 239.485   5
   1   1 -28 3130.63 498.524   5
  -1  -1 -28 3581.31 546.858   5
  -1  -1 -27 704.997 244.384   5
   1   1 -27 592.757 276.534   5
   1   1 -26 710.022 259.887   5
  -1  -1 -26 1312.85 341.112   5
   1   1 -25 1626.55 353.155   5
  -1  -1 -25 1240.57 335.920   5
  -1  -1 -24 507.804 225.065   5
   1   1 -24 639.027 252.779   5
  -1  -1 -23 2283.77 413.192   5
   1   1 -23 2080.61 408.584   5
  -1  -1 -22 20432.3 1168.78   5
   1   1 -22 20311.2 1132.06   5
   1   1 -21 20620.6 1116.98   5
  -1  -1 -21 22309.1 1182.45   5
   1   1 -20 10084.5 744.479   5
  -1  -1 -20 10190.6 805.014   5
  -1  -1 -19 37330.5 1483.44   5
   1   1 -19 37169.2 1437.46   5
  -1  -1 -18 5688.96 557.650   5
   1   1 -18 4946.09 496.102   5
   1   1 -18 4848.93 354.732   4
   1   1 -17 25526.7 807.268   4
  -1  -1 -17 27445.8 1184.26   5
   1   1 -16 7005.74 385.914   4
  -1  -1 -16 8202.06 637.118   5
   1   1 -15 2905.52 240.912   4
   1   1 -15 3075.28 166.339   1
  -1  -1 -15 3514.55 396.833   5
  -1   1  14 6069.94 272.417   1
   1   1 -14 5495.07 323.860   4
  -1  -1 -14 6111.95 499.211   5
   1   1 -14 6050.90 256.363   1
  -1  -1 -13 13143.1 708.807   5
  -1   1  13 11300.4 398.811   1
   1   1 -13 11772.3 392.919   1
  -1   1  13 11583.7 389.226   4
  -1   1  12 5809.32 255.701   4
  -1   1  12 6279.11 292.387   1
  -1  -1 -12 5600.47 448.580   5
  -1   1  11 15134.2 487.339   1
  -1  -1 -11 14952.5 721.216   5
  -1   1  11 15148.9 426.031   4
  -1  -1 -10 63110.9 1575.24   5
  -1  -1  -9 24906.7 877.949   5
  -1  -1  -8 16300.3 673.015   5
  -1  -1  -7 47447.2 1201.27   5
  -1  -1  -6 10868.7 499.473   5
   1  -1   5 50733.1 1068.60   3
   1  -1   4 103736. 1760.19   3
   1   1  -3 121572. 1827.33   3
  -1   1   3 122818. 1984.44   2
   1  -1   3 120895. 1965.64   3
  -1   1   2 107183. 1696.18   2
   1   1  -2 102595. 1597.58   3
   1  -1   2 103211. 1684.04   2
   1  -1   2 100866. 1714.63   3
  -1  -1  -2 104103. 1690.16   2
   1  -1   1 238685. 3466.73   3
  -1   1   1 237396. 3372.65   2
   1   1  -1 237775. 3364.68   3
   1  -1   1 236794. 3378.46   2
  -1  -1  -1 238969. 3386.64   2
  -1   1   1 239342. 3254.38   5
   1   1  -1 239276. 3384.24   2
   1   1   0 162582. 2465.84   2
  -1   1   0 166099. 2569.37   3
  -1   1   0 168006. 2439.71   5
  -1   1   0 174790. 2471.06   2
  -1  -1   0 170720. 2469.93   2
   1  -1   0 165253. 2462.60   2
   1  -1  -1 237111. 3383.38   2
   1   1   1 233511. 3376.27   2
  -1   1  -1 239335. 3450.46   3
  -1   1  -1 236530. 3413.60   5
  -1   1  -1 238737. 3364.22   2
  -1  -1   1 242193. 3379.76   2
   1  -1  -2 100835. 1664.15   2
  -1  -1   2 102359. 1664.44   2
  -1   1  -2 100427. 1680.87   3
  -1   1  -2 103882. 1739.82   5
   1   1   2 101073. 1670.37   2
  -1  -1   2 102079. 1573.05   3
  -1  -1   3 121372. 1811.84   3
  -1   1  -3 119995. 1940.92   3
  -1   1  -3 121808. 2045.57   5
   1   1   3 116903. 1958.64   2
  -1   1  -4 105332. 1897.65   5
   1   1   4 101141. 1806.80   2
   1   1   4 104172. 1887.33   5
  -1  -1   4 104339. 1614.63   3
  -1   1  -5 51005.4 1205.30   5
   1   1   5 52114.6 1194.99   5
  -1   1  -6 11163.4 523.645   5
   1   1   6 10985.9 492.722   5
   1   1   7 47580.9 1203.53   5
   1  -1  -7 48412.0 856.412   5
  -1   1  -7 47262.1 1246.69   5
  -1   1  -8 16544.0 708.616   5
   1  -1  -8 15991.0 446.693   5
   1   1   8 15954.6 656.773   5
   1   1   9 22556.7 817.349   4
  -1   1  -9 25188.9 865.685   4
   1   1   9 22792.8 833.405   5
   1  -1  -9 23505.0 619.837   5
  -1   1  -9 25856.0 937.939   5
   1  -1 -10 61639.6 1240.68   5
  -1   1 -10 62716.9 1186.41   1
  -1   1 -10 64486.3 1660.87   5
  -1   1 -10 64152.2 1554.28   4
   1   1  10 62000.9 1523.87   4
  -1   1 -11 15152.4 698.160   4
  -1   1 -11 16344.5 797.878   5
  -1   1 -11 14888.9 463.422   1
   1   1  11 14886.0 683.673   4
   1  -1 -11 15197.1 547.273   5
   1  -1 -12 5734.77 350.297   5
  -1   1 -12 6083.84 443.440   4
  -1   1 -12 6990.87 534.091   5
  -1   1 -12 6053.20 273.276   1
  -1   1 -13 11838.0 381.890   1
  -1   1 -13 11611.2 714.451   5
  -1   1 -13 12595.7 659.089   4
   1  -1 -13 11178.4 515.442   5
   1  -1 -14 5838.78 386.815   5
  -1   1 -14 6324.63 546.990   5
  -1   1 -14 6657.96 491.165   4
   1   1  14 5775.01 254.294   1
  -1   1 -15 3443.66 421.261   5
   1  -1 -15 3358.44 308.585   5
   1   1  15 3283.10 172.337   1
  -1   1 -15 3530.42 375.789   4
   1  -1 -16 8454.68 516.857   5
  -1   1 -16 9191.16 694.234   5
  -1   1 -16 8033.13 580.689   4
   1  -1 -17 28817.6 1030.19   5
  -1   1 -17 26926.0 1243.41   5
  -1   1 -17 28482.7 1138.27   4
   1  -1 -18 6721.49 513.303   5
  -1   1 -18 6925.84 645.792   5
  -1   1 -18 5429.48 501.188   4
  -1   1 -19 36938.2 1539.23   5
  -1   1 -19 34800.4 1319.69   4
   1  -1 -19 38947.2 1296.07   5
  -1   1 -20 9116.69 664.667   4
  -1   1 -20 8943.28 761.990   5
   1  -1 -20 10853.8 683.896   5
   1  -1 -21 22667.0 1040.13   5
  -1   1 -21 20764.6 1197.57   5
   1  -1 -22 18902.7 975.119   5
  -1   1 -22 21845.6 1240.40   5
   1  -1 -23 2118.86 346.470   5
  -1   1 -23 2000.58 410.748   5
  -1   1 -24 242.183 133.099   5
   1  -1 -24 683.968 207.092   5
  -1   1 -25 1244.26 343.854   5
  -1   1 -26 963.918 301.413   5
  -1   1 -27 474.622 210.756   5
  -1   1 -28 4540.46 662.513   5
  -1   1 -29 1003.67 377.583   5
  -1   1 -30 854.730 359.279   5
  -1   1 -31 608.531 329.481   5
   1   2 -30 6087.87 767.313   5
   1   2 -29 4851.10 689.423   5
   1   2 -28 6701.87 784.166   5
   1   2 -27 1496.75 385.108   5
  -1  -2 -27 1881.74 419.158   5
   1   2 -26 1181.56 364.984   5
  -1  -2 -26 1935.82 390.220   5
  -1  -2 -25 2175.07 403.385   5
   1   2 -25 2287.87 418.375   5
   1   2 -24 497.718 208.083   5
  -1  -2 -24 735.907 251.250   5
   1   2 -23 409.091 219.612   5
  -1  -2 -23 406.915 247.976   5
   1   2 -22 10175.9 837.963   5
  -1  -2 -22 9896.74 784.340   5
   1   2 -21 10373.7 829.467   5
  -1  -2 -21 10117.7 776.829   5
  -1  -2 -20 6132.00 592.180   5
   1   2 -20 6984.41 487.300   4
  -1  -2 -19 7191.10 623.480   5
   1   2 -19 6908.77 471.483   4
  -1  -2 -18 18689.8 985.394   5
   1   2 -18 18147.7 780.300   4
  -1  -2 -17 1809.09 314.707   5
  -1   2  16 2134.49 209.654   4
  -1  -2 -16 2163.61 323.221   5
  -1  -2 -15 2939.58 353.141   5
  -1   2  15 2593.15 227.030   4
  -1  -2 -14 1883.43 279.403   5
   1  -2  11 7801.35 425.547   3
   1  -2  10 90183.4 1766.35   3
  -1   2   9 6522.18 475.831   2
   1  -2   9 5604.99 326.824   3
  -1   2   9 5868.49 254.561   5
   1  -2   8 80161.8 1532.41   3
  -1   2   8 82685.8 1869.49   2
  -1   2   8 78238.7 1293.18   5
   1  -2   7 26238.3 714.247   3
  -1   2   7 26632.5 926.268   2
  -1   2   7 25535.4 532.199   5
   1  -2   6 25139.6 678.488   3
  -1   2   6 26501.6 883.350   2
  -1   2   6 25191.2 513.250   5
  -1   2   5 4425.73 325.550   2
   1  -2   5 4369.74 250.229   3
   1   2  -4 16626.4 378.744   3
   1  -2   4 18140.2 665.465   2
   1  -2   4 16892.4 525.980   3
  -1   2   4 17014.0 648.286   2
  -1  -2  -4 18239.2 663.027   2
   1   2  -3 6929.52 244.327   3
  -1  -2  -3 7544.65 401.125   2
   1  -2   3 7632.79 406.600   2
  -1   2   3 7266.11 395.605   2
   1   2  -2 7222.66 390.448   2
  -1  -2  -2 8252.81 411.872   2
   1  -2   2 7735.27 401.057   2
  -1   2   2 7796.74 399.317   2
   1  -2   1 88526.6 1697.32   2
   1   2  -1 88336.4 1710.21   2
  -1   2   1 87617.6 1698.60   2
  -1  -2  -1 88384.1 1698.19   2
  -1   2   0 58578.8 1265.54   2
   1   2   0 57383.8 1274.76   2
   1  -2   0 56150.6 1252.79   2
  -1  -2   0 55990.0 1239.54   2
  -1   2  -1 85810.0 1667.00   2
  -1  -2   1 89571.3 1687.10   2
   1   2   1 86890.5 1701.95   2
   1  -2  -1 85526.2 1685.26   2
  -1  -2   2 7625.61 394.960   2
  -1   2  -2 7205.55 333.510   3
  -1   2  -2 7242.24 382.164   2
   1  -2  -2 7414.65 396.684   2
   1   2   2 7723.23 405.757   2
  -1  -2   3 7439.10 396.770   2
   1   2   3 6937.86 394.077   2
   1  -2  -3 6588.76 379.221   2
  -1   2  -3 7172.80 322.926   3
  -1  -2   4 17444.7 655.468   2
  -1   2  -4 17993.4 537.083   3
   1  -2  -4 16999.3 649.857   2
   1   2   4 17635.3 666.260   2
  -1   2  -5 4344.45 250.468   3
   1   2   5 4670.83 341.072   2
   1   2   6 24091.2 854.064   2
   1   2   6 24290.0 833.229   5
  -1  -2   6 25095.4 482.314   3
  -1  -2   7 25966.6 524.790   3
   1   2   7 25435.8 874.555   5
   1   2   7 25466.8 914.515   2
   1   2   8 79044.5 1776.55   5
   1   2   8 76396.7 1824.43   2
   1   2   9 6298.81 468.534   2
  -1   2 -11 7191.81 565.339   5
  -1   2 -12 11560.8 725.311   5
   1  -2 -13 10263.5 464.422   5
  -1   2 -13 10176.1 697.848   5
   1  -2 -14 1878.53 207.189   5
  -1   2 -14 1828.11 307.739   5
   1  -2 -15 3216.88 284.954   5
  -1   2 -15 3007.11 398.832   5
  -1   2 -15 2646.25 337.099   4
  -1   2 -16 2449.76 338.363   4
   1  -2 -16 2222.27 250.120   5
  -1   2 -16 2450.40 375.651   5
  -1   2 -17 2004.06 363.236   5
  -1   2 -17 2080.83 320.522   4
  -1   2 -17 1942.99 178.873   1
   1  -2 -17 1897.85 238.173   5
  -1   2 -18 17143.1 1045.96   5
   1  -2 -18 15740.7 734.351   5
  -1   2 -18 17391.9 938.705   4
  -1   2 -19 8684.24 768.884   5
  -1   2 -19 7561.75 620.028   4
   1  -2 -19 6666.33 487.230   5
   1  -2 -20 6963.26 516.005   5
  -1   2 -20 6075.44 666.677   5
  -1   2 -20 5978.90 564.389   4
   1  -2 -21 11284.5 679.435   5
  -1   2 -21 11391.0 925.090   5
  -1   2 -21 10951.4 790.160   4
  -1   2 -22 9343.76 735.283   4
  -1   2 -22 9897.99 875.811   5
   1  -2 -22 9456.11 644.692   5
  -1   2 -23 334.103 255.593   5
  -1   2 -23 434.516 210.921   4
  -1   2 -24 324.136 170.298   4
  -1   2 -24 329.083 222.697   5
  -1   2 -25 2680.67 500.503   5
  -1   2 -26 1614.70 394.520   5
  -1   2 -27 1986.78 450.115   5
  -1   2 -28 6612.77 818.983   5
  -1   2 -29 5613.15 767.421   5
  -1   2 -30 7230.48 884.862   5
   1   3 -30 178.675 225.825   5
   1   3 -29 518.628 309.064   5
   1   3 -28 2823.17 532.838   5
  -1   3  27 1286.98 402.579   2
   1   3 -27 985.294 353.017   5
  -1   3  26 3269.60 588.073   2
   1   3 -26 3613.52 573.332   5
  -1   3  25 954.281 324.141   2
   1   3 -25 329.859 192.846   5
   1   3 -24 1207.24 347.993   5
  -1   3  24 831.894 328.357   2
  -1   3  23 649.659 287.066   2
   1   3 -23 320.324 209.788   5
  -1   3  22 1741.34 353.167   2
  -1   3  21 3351.19 516.877   2
  -1   3  20 10153.2 892.644   2
  -1   3  19 14595.9 1042.07   2
  -1   3  18 10305.1 856.597   2
  -1   3  17 9811.99 803.895   2
  -1   3  16 2198.72 376.375   2
  -1   3  15 3.60484 110.547   2
   1  -3  14 4466.35 327.343   3
  -1   3  14 4732.83 506.798   2
   1  -3  13 10104.0 473.428   3
  -1   3  13 9171.54 418.900   5
  -1   3  13 8903.48 688.202   2
   1  -3  12 17753.4 626.557   3
  -1   3  12 17852.2 961.023   2
  -1   3  12 18222.2 589.114   5
  -1   3  11 6630.64 555.745   2
   1  -3  11 5811.95 333.038   3
  -1   3  11 6149.48 314.771   5
  -1   3  10 15223.0 828.331   2
  -1   3  10 16023.6 514.397   5
   1  -3  10 16175.4 555.078   3
  -1   3   9 25599.8 675.531   5
  -1   3   9 26478.8 1076.03   2
   1  -3   9 25576.5 713.939   3
  -1   3   8 23855.9 638.485   5
  -1   3   8 23178.9 988.791   2
   1  -3   8 23747.4 668.952   3
  -1   3   7 14514.6 741.747   2
  -1   3   6 50531.0 1455.10   2
  -1   3   5 9780.33 571.828   2
   1   3  -4 6771.77 242.374   3
  -1   3   4 7065.95 466.412   2
   1   3  -3 71626.2 1725.99   2
  -1   3   3 75516.2 1753.37   2
  -1   3   2 44335.8 1251.62   2
   1   3  -2 43140.0 1244.29   2
  -1   3   1 46203.6 1267.64   2
   1   3  -1 43556.1 1244.04   2
   1   3   0 12458.7 619.426   2
  -1   3   0 13815.9 638.536   2
  -1   3  -1 44437.3 1236.92   2
   1   3   1 43998.6 1258.75   2
  -1   3  -2 40887.8 1184.90   2
   1   3   2 39564.6 1191.85   2
  -1   3  -3 72211.8 1450.73   3
  -1   3  -3 77077.4 1757.29   2
   1   3   3 72614.6 1746.23   2
  -1   3  -4 7099.79 347.866   3
   1   3   4 7630.03 495.091   2
  -1   3  -5 9156.88 387.474   3
   1   3   5 9652.56 575.508   2
  -1   3  -6 49023.3 1053.11   3
   1   3   6 47918.4 1430.58   2
   1   3   7 15213.3 768.010   2
   1   3   8 24773.7 1020.79   2
   1   3   9 25354.3 1053.15   2
   1   3  10 16397.1 866.504   2
   1   3  11 6036.62 535.337   2
   1   3  12 16984.9 942.867   2
  -1  -3  12 17440.1 388.046   3
   1   3  13 10704.0 757.214   2
   1   3  14 5532.26 557.528   2
   1   3  15 57.5485 95.8868   2
  -1   3 -15 608.057 272.382   5
   1   3  16 2064.06 371.363   2
  -1   3 -16 2605.20 405.972   5
   1   3  17 9228.08 793.329   2
  -1   3 -17 10355.3 832.487   5
  -1   3 -18 10935.8 879.324   5
   1   3  18 9992.00 841.658   2
  -1   3 -19 12693.6 879.085   4
  -1   3 -19 13802.5 1016.90   5
   1   3  19 13413.7 1002.75   2
  -1   3 -20 12284.8 972.551   5
   1   3  20 12291.6 974.944   2
  -1   3 -20 10415.4 803.576   4
   1   3  21 3262.93 536.455   2
  -1   3 -21 2537.96 461.673   5
  -1   3 -21 3491.12 466.402   4
  -1   3 -22 1316.88 314.221   4
   1   3  22 2447.90 460.762   2
  -1   3 -22 2022.95 436.974   5
  -1   3 -23 418.754 267.148   5
  -1   3 -23 356.460 170.809   4
   1   3  23 308.298 240.902   2
  -1   3 -24 1014.85 311.637   5
  -1   3 -24 1172.67 299.188   4
   1   3  24 1694.83 419.954   2
   1   3  25 758.497 271.673   2
  -1   3 -25 756.192 321.736   5
  -1   3 -26 2892.51 570.679   5
   1   3  26 2083.13 460.529   2
   1   3  27 1688.53 466.865   2
  -1   3 -27 1114.48 387.613   5
  -1   3 -28 3350.55 605.116   5
  -1   3 -29 298.653 212.875   5
   1   4 -28 915.390 371.202   5
   1   4 -27 1286.06 395.389   5
   1   4 -26 841.861 342.732   5
  -1   4  26 579.273 286.997   2
   1   4 -25 1150.96 351.056   5
  -1   4  25 3270.01 729.270   2
  -1   4  24 186.490 240.151   2
  -1   4  23 367.292 229.717   2
  -1   4  22 560.493 289.777   2
  -1   4  21 5467.83 708.919   2
  -1   4  20 6140.99 734.264   2
  -1   4  19 9429.94 875.143   2
  -1   4  18 3205.02 507.084   2
  -1   4  17 1292.74 311.839   2
  -1   4  16 10139.9 839.016   2
  -1   4  15 18858.3 1126.80   2
  -1   4  14 3476.87 473.534   2
  -1   4  13 12831.7 885.274   2
  -1   4  12 371.914 88.8307   5
  -1   4  12 536.916 203.016   2
  -1   4  11 6006.78 352.168   5
  -1   4  11 5532.76 554.558   2
  -1   4  10 5169.92 517.538   2
  -1   4  10 5041.13 329.601   5
  -1   4   9 129.292 118.799   2
  -1   4   8 2857.84 375.029   2
  -1   4   7 24902.8 1098.95   2
  -1   4   6 9715.50 656.677   2
  -1   4   5 33412.1 1246.56   2
   1   4  -5 34118.7 664.118   3
  -1   4   4 17683.4 876.793   2
  -1   4   3 1029.13 215.611   2
   1   4  -3 630.788 166.897   2
   1   4  -2 19840.9 918.983   2
  -1   4   2 20718.8 934.387   2
   1   4  -1 1192.38 219.654   2
  -1   4   1 1100.33 229.976   2
  -1   4   0 4555.46 423.587   2
   1   4   0 3689.59 389.729   2
   1   4   1 857.931 198.191   2
  -1   4  -1 1639.29 255.730   2
   1   4   2 21598.6 955.604   2
  -1   4  -2 19722.6 908.806   2
  -1   4  -3 1103.51 221.970   2
  -1   4  -3 1237.33 166.423   3
   1   4   3 1532.11 265.831   2
   1   4   4 18793.9 909.396   2
  -1   4  -4 17284.4 620.285   3
  -1   4  -5 33534.3 884.128   3
   1   4   5 34548.2 1274.47   2
   1   4   6 10022.7 669.087   2
  -1   4  -6 10006.9 428.212   3
   1   4   7 23410.4 1068.70   2
  -1   4  -7 23924.4 685.425   3
   1   4   8 2975.41 381.423   2
   1   4   9 104.420 99.8376   2
   1   4  10 4977.12 515.448   2
   1   4  11 5982.92 583.338   2
   1   4  12 218.930 127.620   2
   1   4  13 12765.7 881.981   2
   1   4  14 3255.25 458.087   2
   1   4  15 16787.0 1064.38   2
   1   4  16 8008.27 746.585   2
   1   4  17 949.780 292.989   2
  -1   4 -18 3053.07 503.697   5
   1   4  18 2946.64 484.328   2
  -1   4 -19 10275.6 912.010   5
   1   4  19 9226.30 872.507   2
  -1   4 -20 6310.86 741.771   5
   1   4  20 6162.69 744.784   2
  -1   4 -21 6587.27 769.391   5
   1   4  21 6492.46 770.308   2
   1   4  22 604.717 273.336   2
  -1   4 -22 459.749 247.220   4
  -1   4 -22 859.849 328.539   5
  -1   4 -23 69.8592 144.225   5
  -1   4 -23 355.132 205.907   4
   1   4  23 412.200 275.479   2
  -1   4 -24 277.804 232.167   5
  -1   4 -24 253.685 167.741   4
   1   4  24 34.3340 228.291   2
  -1   4 -25 1241.20 380.698   5
   1   4  25 1145.65 342.035   2
  -1   4 -26 1790.89 465.114   5
   1   4  26 918.118 357.514   2
  -1   4 -27 1237.29 382.978   5
  -1   5  24 3089.00 590.245   2
  -1   5  23 2653.87 526.336   2
  -1   5  22 181.493 124.211   2
  -1   5  21 409.575 238.121   2
  -1   5  20-37.7904 162.362   2
  -1   5  19 1949.13 428.007   2
  -1   5  18 3276.98 546.643   2
  -1   5  17 4824.35 625.578   2
  -1   5  16 2729.93 465.087   2
  -1   5  15 2827.98 457.858   2
  -1   5  14 6870.50 711.356   2
  -1   5  13 5537.74 624.543   2
  -1   5  12 1511.33 321.645   2
  -1   5  11 2590.59 420.934   2
  -1   5  10 4004.35 504.121   2
  -1   5   9 2837.03 412.794   2
  -1   5   8 6253.39 600.085   2
  -1   5   7 592.923 215.017   2
  -1   5   6 762.303 208.358   2
  -1   5   5 5955.21 560.693   2
  -1   5   4 15652.7 912.634   2
  -1   5   3 856.315 234.544   2
   1   5  -3 1226.29 261.699   2
  -1   5   2-84.2897 122.729   2
   1   5  -2 9.33935 86.1579   2
  -1   5   1 15432.2 891.470   2
   1   5  -1 13601.6 851.122   2
  -1   5   0 24.2004 106.752   2
   1   5   0 292.510 138.490   2
  -1   5  -1 14465.0 865.155   2
   1   5   1 15915.7 912.920   2
   1   5   2-53.8436 77.4318   2
  -1   5  -2-17.6583 78.0731   2
   1   5   3 848.048 225.999   2
  -1   5  -3 934.065 232.393   2
  -1   5  -4 16357.1 660.521   3
   1   5   4 15746.9 921.020   2
  -1   5  -5 6534.86 391.192   3
   1   5   5 7427.84 638.047   2
   1   5   6 972.588 240.438   2
  -1   5  -6 684.860 123.937   3
   1   5   7 472.671 216.539   2
  -1   5  -7 476.169 99.4614   3
   1   5   8 7293.93 650.992   2
  -1   5  -8 7363.47 356.217   3
   1   5   9 3388.81 456.423   2
   1   5  10 4020.97 500.386   2
   1   5  11 1646.45 377.940   2
   1   5  12 916.524 284.716   2
   1   5  13 6941.55 706.168   2
   1   5  14 6416.92 697.778   2
   1   5  15 2821.42 471.090   2
   1   5  16 2702.94 489.735   2
   1   5  17 4489.31 610.468   2
   1   5  18 3033.11 514.584   2
   1   5  19 3021.08 518.204   2
   1   5  20 10.7026 160.302   2
  -1   5 -20 222.927 185.671   5
   1   5  21 373.557 204.041   2
  -1   5 -21 751.192 299.927   5
   1   5  22 338.996 290.227   2
  -1   5 -22 179.209 198.001   5
   1   5  23 2668.10 543.778   2
  -1   5 -23 2155.74 501.937   5
  -1   5 -24 3336.66 554.133   4
   1   5  24 3542.46 621.897   2
  -1   5 -24 2805.73 596.369   5
  -1   5 -25 2347.51 557.445   5
  -1   6  22 615.466 324.914   2
  -1   6  21 750.703 361.879   2
  -1   6  20 2052.60 464.746   2
  -1   6  19 1607.78 393.061   2
  -1   6  18 2595.41 494.010   2
  -1   6  17 93.9267 185.123   2
  -1   6  16 907.547 291.759   2
  -1   6  15 378.618 180.358   2
  -1   6  14 1648.53 391.903   2
  -1   6  13 14.9551 98.0010   2
  -1   6  12 9362.89 852.279   2
  -1   6  11 9759.62 854.487   2
  -1   6  10 11802.4 935.855   2
  -1   6   9 8026.16 766.062   2
  -1   6   8 645.222 250.840   2
  -1   6   7 28661.3 1419.55   2
  -1   6   6 11127.0 865.401   2
  -1   6   5 16594.5 1049.05   2
  -1   6   4 13952.5 952.546   2
  -1   6   3 38108.2 1620.05   2
   1   6  -3 40564.6 1671.46   2
   1   6  -2 1246.61 271.279   2
  -1   6   2 1693.89 319.553   2
   1   6  -1 2592.30 398.742   2
  -1   6   1 1871.21 344.763   2
   1   6   0 27589.9 1358.71   2
  -1   6   0 28098.0 1349.92   2
   1   6   1 1955.08 342.034   2
  -1   6  -1 2376.83 388.205   2
  -1   6  -2 1330.45 264.869   2
   1   6   2 1541.60 327.584   2
  -1   6  -3 39254.6 1628.01   2
  -1   6  -3 40976.0 1247.48   3
   1   6   3 38374.2 1644.03   2
  -1   6  -4 12817.6 635.824   3
   1   6   4 14217.6 968.460   2
   1   6   5 15307.5 1014.18   2
  -1   6  -5 14511.4 648.142   3
   1   6   6 12626.8 928.668   2
  -1   6  -6 12114.0 555.873   3
  -1   6  -7 30640.6 881.573   3
   1   6   7 29317.6 1446.60   2
   1   6   8 1266.96 337.687   2
   1   6   9 7519.09 748.469   2
   1   6  10 12120.2 943.319   2
   1   6  11 8658.47 810.229   2
   1   6  12 9943.04 882.243   2
   1   6  13 407.816 237.764   2
   1   6  14 2293.34 454.453   2
   1   6  15 450.934 163.873   2
   1   6  16 520.437 232.638   2
   1   6  17-48.9164 129.650   2
   1   6  18 2596.44 516.074   2
   1   6  19 417.636 214.922   2
   1   6  20 2229.93 484.591   2
  -1   6 -21 638.578 273.279   5
   1   6  21 541.394 273.043   2
   1   6  22 564.772 270.676   2
  -1   6 -22 969.932 409.175   5
  -1   7  19 1522.22 426.537   2
  -1   7  18 133.144 188.132   2
  -1   7  17 805.576 344.471   2
  -1   7  16 2624.36 514.622   2
  -1   7  15 771.260 310.686   2
  -1   7  14 2681.15 495.111   2
  -1   7  13 4522.83 644.949   2
  -1   7  12 197.508 171.215   2
  -1   7  11 1571.77 383.080   2
  -1   7  10 8851.90 869.890   2
  -1   7   9 3208.70 522.875   2
  -1   7   8 4401.03 601.042   2
  -1   7   7 1830.12 398.678   2
  -1   7   6 6707.87 739.636   2
  -1   7   5 5351.20 650.459   2
  -1   7   4 6624.31 710.003   2
   1   7  -3 665.226 224.998   2
  -1   7   3 950.201 285.299   2
   1   7  -2 8430.01 807.860   2
  -1   7   2 8770.90 801.398   2
  -1   7   1 1812.65 369.090   2
   1   7  -1 1894.84 372.235   2
  -1   7   0 7881.88 775.161   2
   1   7   0 10078.1 878.938   2
   1   7   1 2699.49 454.872   2
  -1   7  -1 1869.85 377.094   2
  -1   7  -2 7894.51 767.354   2
   1   7   2 8345.06 797.772   2
  -1   7  -3 848.801 194.372   3
   1   7   3 792.762 277.932   2
   1   7   4 6188.54 685.118   2
   1   7   5 5393.32 658.894   2
   1   7   6 7171.72 759.572   2
   1   7   7 1253.11 320.035   2
   1   7   8 4348.18 602.286   2
   1   7   9 3397.42 538.606   2
   1   7  10 7700.58 825.937   2
   1   7  11 1434.53 386.875   2
   1   7  12 191.887 169.611   2
   1   7  13 3889.34 629.733   2
   1   7  14 3114.07 567.969   2
   1   7  15 788.515 319.886   2
   1   7  16 2911.58 545.176   2
   1   7  17 532.888 221.240   2
   1   7  18 32.0442 132.636   2
   1   7  19 2965.91 587.505   2
  -1   8  15 614.424 333.594   2
  -1   8  14 746.757 337.668   2
  -1   8  13 369.119 284.513   2
  -1   8  12 3238.43 575.700   2
  -1   8  11 2404.21 487.053   2
  -1   8  10 2127.38 462.669   2
  -1   8   9 3250.80 572.102   2
  -1   8   8 267.961 187.484   2
  -1   8   7 422.397 249.372   2
  -1   8   6 5282.11 706.206   2
  -1   8   5 105.143 104.714   2
  -1   8   4 638.937 273.708   2
  -1   8   3 1355.15 374.734   2
   1   8  -2 503.516 221.699   2
  -1   8   2 366.331 204.247   2
  -1   8   1 487.724 254.554   2
   1   8  -1 586.410 259.869   2
   1   8   0-162.035 221.939   2
  -1   8   0 718.495 270.963   2
  -1   8  -1 244.722 219.776   2
   1   8   1 376.781 188.969   2
   1   8   2 390.770 190.468   2
  -1   8  -2 45.0020 135.425   2
   1   8   3 1268.20 383.188   2
   1   8   4 1108.57 347.243   2
   1   8   5 445.235 293.577   2
   1   8   6 5591.77 735.099   2
   1   8   7 187.188 205.920   2
   1   8   8 542.448 271.166   2
   1   8   9 3270.86 571.354   2
   1   8  10 1614.63 401.367   2
   1   8  11 2003.36 447.469   2
   1   8  12 3603.22 619.916   2
   1   8  13 269.271 192.006   2
   1   8  14 658.502 247.668   2
   1   8  15 414.965 271.502   2
  -1   9   8 1881.65 458.028   2
  -1   9   7 888.425 327.794   2
  -1   9   6 159.620 213.922   2
  -1   9   5 446.417 256.658   2
  -1   9   4 1417.68 411.217   2
  -1   9   3 393.552 176.686   2
  -1   9   2 1052.73 328.313   2
  -1   9   1 655.204 312.255   2
   1   9  -1 457.065 278.534   2
  -1   9   0 1051.21 360.646   2
   1   9   0 1750.41 436.710   2
  -1   9  -1 1187.19 355.816   2
   1   9   1 1427.53 421.248   2
   1   9   2 1063.30 362.980   2
   1   9   3 432.552 301.514   2
   1   9   4 1457.26 415.190   2
   1   9   5 423.622 174.454   2
   1   9   6 393.250 185.861   2
   1   9   7 1213.98 417.262   2
   1   9   8 2085.19 507.404   2
   2   0   0 227060. 3571.55   1
   2   0   0 226818. 3581.33   3
   2   0   0 227671. 3476.36   5
   2   0   0 228087. 3509.19   4
  -2   0   0 222601. 3567.89   3
   2   0   1 219797. 3442.42   1
  -2   0  -1 217303. 3451.67   3
   2   0   1 213548. 3447.38   3
  -2   0   1 213561. 3421.33   3
   2   0  -1 212902. 3320.27   4
   2   0   1 215090. 3376.84   5
   2   0  -1 220091. 3444.21   1
   2   0   1 214560. 3421.92   4
   2   0  -1 212413. 3430.28   3
  -2   0  -1 217396. 3414.44   4
   2   0   2 380624. 5659.29   3
  -2   0   2 381346. 5595.04   3
  -2   0  -2 383128. 5644.85   3
   2   0   2 384602. 5600.47   1
   2   0   2 389767. 5652.78   4
  -2   0  -2 391590. 5647.56   4
   2   0  -2 380499. 5425.08   4
   2   0   2 382725. 5600.17   5
  -2   0  -2 384751. 5610.35   5
   2   0  -2 381907. 5597.44   1
   2   0  -2 380926. 5612.75   3
   2   0   3 999999. 13286.3   3
  -2   0  -3 974940. 13256.0   5
   2   0   3 976399. 13174.0   1
   2   0   3 977478. 13242.0   5
   2   0   3 996232. 13298.4   4
   2   0  -3 968655. 13171.1   1
  -2   0  -3 976487. 13285.0   4
   2   0  -3 963895. 12908.5   4
  -2   0   3 976123. 13198.4   3
   2   0  -4 151854. 2306.94   4
   2   0   4 149475. 2572.72   1
   2   0   4 149899. 2677.17   5
  -2   0  -4 150815. 2689.42   5
  -2   0  -4 155136. 2729.44   4
   2   0  -4 151871. 2585.16   1
   2   0   4 152863. 2716.47   4
   2   0   4 146766. 2671.74   3
  -2   0   4 144115. 2588.17   3
   2   0  -5 3929.50 299.228   1
  -2   0  -5 3544.74 312.960   5
   2   0   5 3410.57 268.862   1
   2   0   5 3716.50 308.506   5
   2   0  -5 3313.23 182.355   4
   2   0   5 3316.59 295.012   3
   2   0   5 3298.03 307.595   4
   2   0  -6 149431. 2543.39   1
   2   0   6 149598. 2768.24   4
   2   0   6 144284. 2713.24   5
  -2   0  -6 151253. 2787.54   5
   2   0   6 147184. 2537.39   1
   2   0  -6 147263. 2143.88   4
  -2   0  -6 141393. 2716.74   4
   2   0  -7 40607.6 1037.71   1
  -2   0  -7 41911.4 1244.49   5
   2   0   7 40489.4 1037.29   1
  -2   0  -7 42985.2 1241.33   4
  -2   0  -8 41637.1 1268.36   5
   2   0  -8 40570.6 1028.36   1
  -2   0  -8 37776.9 1195.47   4
   2   0   8 38469.6 1003.97   1
  -2   0  -9 3103.80 344.838   5
   2   0  -9 2778.58 241.079   1
   2   0   9 2554.39 228.575   1
   2   0  10 24264.5 756.992   1
  -2   0 -10 26771.8 1055.60   5
   2   0 -10 25541.1 777.334   1
  -2   0 -11 23336.9 1020.32   5
  -2   0 -12 45854.8 1518.20   5
  -2   0 -13 18088.2 941.672   5
  -2   0 -14 23493.5 1105.20   5
  -2   0 -15 2669.14 399.683   5
  -2   0 -16 7492.04 650.772   5
  -2   0 -17 2866.53 453.674   5
   2   0 -17 1532.74 244.921   5
  -2   0 -18 40479.6 1634.48   5
   2   0 -18 39208.7 1317.58   5
  -2   0 -19 38589.7 1642.05   5
   2   0 -19 38593.9 1338.95   5
   2   0 -20 18613.6 938.979   5
  -2   0 -20 21074.0 1208.55   5
   2   0 -21 2590.02 395.219   5
  -2   0 -21 2700.75 484.307   5
   2   0 -22 18488.7 982.426   5
  -2   0 -22 18705.3 1198.49   5
   2   0 -23 42522.7 1558.88   5
  -2   0 -23 37549.4 1774.68   5
  -2   0 -24 4062.81 601.421   5
   2   0 -24 4856.42 538.582   5
  -2   0 -25 3760.43 569.846   5
  -2   0 -26 930.434 322.976   5
  -2   0 -27 1201.48 337.642   5
  -2   0 -28 151.728 183.156   5
  -2   0 -29-26.2780 199.023   5
  -2   0 -30 283.463 207.476   5
  -2   0 -31 419.259 324.248   5
  -2  -1 -31 6984.34 878.511   5
  -2  -1 -30 5086.79 745.655   5
  -2  -1 -29 1670.75 430.875   5
  -2  -1 -28 995.227 315.377   5
  -2  -1 -27 278.001 206.912   5
  -2  -1 -26 114.174 227.347   5
   2   1 -26-240.699 160.401   5
   2   1 -25 4857.16 580.483   5
  -2  -1 -25 3667.12 559.935   5
  -2  -1 -24 5092.50 657.736   5
   2   1 -24 3991.81 531.021   5
   2   1 -23 2400.53 408.157   5
  -2  -1 -23 1843.37 388.884   5
   2   1 -22 2272.25 361.630   5
  -2  -1 -22 2945.08 478.006   5
  -2  -1 -21 9573.48 817.061   5
   2   1 -21 9403.16 726.743   5
  -2  -1 -20 2990.40 441.824   5
  -2  -1 -19 547.055 224.246   5
  -2  -1 -18 1844.92 364.571   5
  -2  -1 -17 13169.2 882.081   5
   2   1 -16 2891.00 248.145   1
   2   1 -16 3345.14 179.210   4
   2   1 -15 13049.3 538.340   1
  -2  -1 -15 14321.5 867.609   5
   2   1 -15 12812.4 382.886   4
   2   1 -14 20237.5 702.874   1
  -2  -1 -14 20766.8 1029.59   5
  -2   1  13 14963.5 615.024   1
   2   1 -13 15262.9 603.124   1
  -2  -1 -13 16199.4 874.669   5
  -2  -1 -12 10338.5 676.692   5
  -2   1  12 9599.30 487.111   1
   2   1 -12 9843.30 482.159   1
  -2  -1 -11 14058.4 772.425   5
   2   1 -11 13101.4 563.324   1
  -2   1  11 11977.2 547.736   1
  -2   1  10 11481.6 535.760   1
  -2  -1 -10 13267.5 721.279   5
  -2   1   9 81489.0 1711.45   1
  -2  -1  -9 83631.2 2017.53   5
  -2   1   8 81812.8 1706.77   1
   2  -1   8 78516.6 1817.95   3
  -2   1   8 82335.8 1266.46   4
  -2  -1  -8 83232.0 1966.63   5
  -2  -1  -7 31361.0 1078.76   5
   2  -1   7 32126.4 1005.21   3
  -2   1   7 30313.2 916.941   1
   2  -1   6 35866.8 1048.98   3
  -2   1   6 34999.9 996.350   1
   2  -1   5 13421.7 615.837   5
   2  -1   5 13371.5 589.842   3
  -2   1   5 12919.0 568.974   1
  -2   1   4 28986.7 744.579   2
   2  -1   4 28590.9 888.718   3
   2   1  -4 29660.2 810.766   3
   2  -1   4 27823.9 889.890   5
  -2   1   4 27990.8 873.629   1
  -2   1   3 101052. 1680.84   2
   2  -1   3 98036.9 1950.12   3
  -2   1   3 97073.9 1930.52   1
   2  -1   3 97570.7 1915.21   5
   2   1  -3 99078.7 1825.96   3
  -2   1   2 3996.08 312.218   3
  -2   1   2 3578.28 201.223   2
   2  -1   2 3869.53 212.121   2
   2  -1   2 3857.44 299.478   3
  -2   1   2 5042.32 341.004   1
   2   1  -2 3695.66 268.148   3
   2  -1   2 5263.42 322.461   5
  -2   1   1 12387.9 368.122   2
  -2  -1  -1 12590.3 377.482   2
  -2   1   1 13011.9 440.321   5
   2   1  -1 11685.6 495.131   3
   2  -1   1 11634.1 368.431   2
   2  -1   1 13415.5 501.907   5
   2  -1   1 11482.9 526.241   3
  -2   1   1 13164.2 564.233   1
  -2   1   1 12070.6 540.731   3
   2  -1   0 86604.0 1775.75   3
  -2   1   0 86567.7 1755.15   3
  -2   1   0 85116.4 1752.70   1
  -2  -1   0 84781.9 1692.69   3
  -2   1   0 88100.0 1397.27   2
  -2  -1   0 87054.0 1407.46   2
   2  -1   0 85483.3 1571.77   5
  -2   1   0 87003.3 1596.76   5
   2   1   0 84320.3 1698.93   3
   2   1   0 87656.0 1416.61   2
   2  -1   0 85766.8 1404.14   2
   2  -1  -1 12081.1 371.015   2
  -2  -1   1 12079.3 502.817   3
   2   1   1 11937.9 528.324   3
  -2   1  -1 13090.5 501.450   5
   2  -1  -1 13185.2 436.906   5
  -2   1  -1 13603.6 567.980   1
   2   1   1 12255.5 380.800   2
  -2  -1   1 12359.3 373.930   2
  -2   1  -1 11587.6 524.970   3
  -2  -1   2 3975.02 213.512   2
  -2   1  -2 4178.94 308.454   3
   2   1   2 3691.06 294.511   3
   2   1   2 3944.58 216.501   2
  -2   1  -2 4276.24 295.438   5
   2  -1  -2 4678.30 230.211   5
  -2   1  -2 4669.81 329.121   1
  -2  -1   2 3782.68 268.259   3
  -2   1  -3 101640. 1944.63   1
   2   1   3 97029.7 1997.89   5
  -2   1  -3 99181.7 1943.76   3
  -2  -1   3 99839.7 1833.64   3
  -2   1  -3 98834.0 1923.45   5
   2  -1  -3 98993.4 1568.39   5
  -2   1  -3 98690.8 2004.19   4
   2   1   3 100311. 1692.62   2
   2  -1  -4 28140.3 576.387   5
   2   1   4 28310.2 742.975   2
  -2   1  -4 28734.9 899.674   5
  -2   1  -4 27174.7 915.064   4
   2   1   4 27318.8 916.330   5
  -2   1  -4 28500.5 865.194   1
  -2   1  -4 28397.0 878.402   3
  -2  -1   4 29076.5 807.517   3
   2  -1  -5 13825.0 340.101   5
   2   1   5 13665.8 634.463   5
  -2  -1   5 14104.3 536.250   3
  -2   1  -5 13771.3 624.213   5
  -2   1  -5 14149.4 653.818   4
  -2   1  -5 14106.6 582.605   1
  -2  -1   6 36059.8 939.424   3
  -2   1  -6 35538.0 1117.23   4
  -2   1  -6 36192.9 997.247   1
  -2   1  -6 33704.1 1069.79   5
  -2   1  -7 31607.6 1071.92   4
  -2  -1   7 31576.8 892.882   3
  -2   1  -7 30842.3 1056.23   5
  -2   1  -7 31903.7 920.797   1
  -2   1  -8 81260.1 1685.19   1
  -2   1  -8 81056.3 1947.77   5
  -2   1  -8 85359.0 1970.70   4
  -2   1  -9 83300.1 2024.71   5
  -2   1  -9 81985.3 1694.32   1
  -2   1  -9 84961.9 2020.52   4
  -2   1 -10 14308.1 771.728   5
  -2   1 -10 13038.2 712.773   4
  -2   1 -11 12468.3 539.511   1
   2  -1 -11 12793.8 440.619   5
  -2   1 -11 13051.4 753.421   5
  -2   1 -11 13273.5 734.010   4
  -2   1 -12 9335.28 459.644   1
   2  -1 -12 9413.62 400.198   5
  -2   1 -12 9410.76 659.354   5
  -2   1 -12 10980.5 682.128   4
   2   1  12 9570.19 475.270   1
  -2   1 -13 15044.4 830.817   4
   2   1  13 15124.8 600.486   1
  -2   1 -13 15708.2 879.137   5
   2  -1 -13 15053.2 551.765   5
   2   1  14 19283.0 683.356   1
   2  -1 -14 20724.4 691.582   5
  -2   1 -14 20657.3 995.596   4
  -2   1 -14 19990.8 1021.40   5
  -2   1 -15 12860.2 798.873   4
  -2   1 -15 13195.2 843.178   5
   2  -1 -15 13038.8 567.696   5
   2   1  15 12675.4 527.446   1
  -2   1 -16 4610.21 523.537   5
   2   1  16 3171.72 250.099   1
   2  -1 -16 2995.98 284.688   5
  -2   1 -16 4279.10 476.783   4
   2  -1 -17 12559.7 606.901   5
  -2   1 -17 13734.2 911.880   5
   2   1  17 14019.1 518.588   1
  -2   1 -17 13279.4 835.776   4
  -2   1 -18 2867.07 431.913   5
  -2   1 -18 2379.35 373.298   4
   2  -1 -18 2225.75 266.078   5
  -2   1 -19 889.809 283.637   5
   2  -1 -19 1212.66 205.039   5
  -2   1 -19 718.777 220.124   4
   2  -1 -20 2764.20 314.185   5
  -2   1 -20 3419.29 501.632   5
  -2   1 -21 9233.99 825.882   5
   2  -1 -21 10176.2 622.600   5
  -2   1 -22 2483.72 442.373   5
  -2   1 -23 2322.65 446.467   5
  -2   1 -24 4184.04 606.206   5
  -2   1 -25 4707.86 651.577   5
  -2   1 -26 806.880 320.297   5
  -2   1 -27 674.048 271.742   5
  -2   1 -28 557.600 282.706   5
  -2   1 -29 1283.64 393.743   5
  -2   1 -30 5773.22 802.740   5
   2   2 -28 517.461 224.050   5
   2   2 -27 905.380 302.589   5
   2   2 -26 7458.91 772.538   5
   2   2 -25 365.767 209.097   5
  -2  -2 -24 864.755 277.516   5
   2   2 -24 1162.99 311.469   5
  -2  -2 -23 1332.75 334.710   5
  -2  -2 -22 571.974 224.859   5
  -2  -2 -21 525.276 204.047   5
  -2  -2 -20 1539.59 323.217   5
  -2  -2 -19 581.816 191.705   5
  -2  -2 -18 406.997 166.522   5
   2   2 -18 354.616 101.580   1
  -2   2  16 7115.30 457.125   1
  -2   2  15 106.269 32.7704   4
  -2   2  15 94.7155 74.8269   1
  -2   2  10 2982.89 333.819   2
  -2   2   9 19523.0 833.730   2
   2  -2   9 18048.1 748.193   3
   2  -2   8 27724.7 923.552   3
  -2   2   8 27252.5 978.898   2
   2  -2   7 18856.6 735.577   3
  -2   2   7 19471.1 780.243   2
  -2   2   6 1548.77 207.518   2
   2  -2   6 1668.50 206.047   3
   2   2  -5 6671.60 336.611   3
   2  -2   5 6378.55 402.349   3
  -2   2   5 7001.32 417.772   2
   2  -2   5 6831.58 410.271   2
  -2   2   4 18372.3 679.282   2
   2  -2   4 18474.5 708.400   3
  -2  -2  -4 18631.8 680.885   2
  -2   2   4 19452.7 423.489   5
   2  -2   4 19870.6 702.632   2
   2   2  -4 18219.8 591.970   3
   2  -2   3 30788.3 944.789   3
  -2   2   3 30598.5 872.933   2
  -2   2   3 30188.0 650.510   5
   2   2  -3 29729.6 808.733   3
   2  -2   3 30893.2 881.051   2
  -2  -2  -3 30655.4 880.799   2
  -2  -2  -2 34662.1 933.481   2
  -2   2   2 34915.7 786.254   5
   2  -2   2 36102.9 955.460   2
   2   2  -2 35665.8 924.268   3
  -2   2   2 36737.9 947.457   2
  -2   2   1 11991.4 579.914   3
   2   2  -1 10699.1 475.642   2
  -2   2   1 11344.8 476.272   2
   2   2  -1 11291.6 491.430   3
  -2   2   1 11707.9 436.770   5
  -2  -2  -1 11314.2 483.962   2
   2  -2   1 11657.5 492.234   2
  -2   2   0 2088.48 232.947   3
   2   2   0 1752.65 194.938   3
  -2   2   0 2008.49 191.166   5
   2   2   0 1627.94 179.950   2
  -2   2   0 2116.63 197.569   2
  -2  -2   0 1972.40 192.108   2
   2  -2   0 2095.50 202.307   2
  -2   2  -1 11092.6 538.309   3
   2  -2  -1 10717.8 475.747   2
  -2   2  -1 11745.3 501.854   5
   2   2   1 11504.2 492.152   2
  -2   2  -1 11365.7 474.617   2
  -2  -2   1 11915.1 491.156   2
   2  -2  -2 34748.0 942.804   2
  -2   2  -2 33791.7 997.216   3
  -2   2  -2 34159.3 975.581   5
  -2  -2   2 36491.2 948.240   2
   2   2   2 34271.9 944.299   2
  -2   2  -3 31592.1 959.143   5
   2  -2  -3 29595.7 877.237   2
   2   2   3 29583.2 877.609   2
  -2   2  -3 30129.9 927.030   3
  -2  -2   3 30475.2 870.322   2
   2   2   4 18234.8 689.759   2
  -2  -2   4 18993.5 600.627   3
  -2   2  -4 18963.8 706.415   3
   2  -2  -4 18074.0 674.916   2
  -2  -2   4 19648.5 697.523   2
  -2   2  -4 18887.2 757.356   5
  -2   2  -5 6238.39 396.041   3
   2   2   5 6301.41 400.949   2
  -2  -2   5 6323.12 328.279   3
  -2   2  -5 6318.49 441.150   5
  -2  -2   5 6676.62 405.422   2
   2   2   6 1466.14 197.603   2
  -2  -2   6 1583.64 161.126   3
  -2   2  -6 1950.32 226.565   3
  -2   2  -6 1960.12 262.590   5
   2   2   7 19560.9 787.613   2
  -2   2  -7 20308.6 878.090   5
  -2  -2   7 19107.4 607.278   3
   2   2   8 27283.9 983.957   2
  -2  -2   8 26356.1 741.845   3
  -2   2  -8 26774.1 1061.33   5
  -2  -2   9 18859.9 619.778   3
   2   2   9 18287.3 818.425   2
  -2   2  -9 18117.6 891.091   5
   2   2  10 3097.28 338.288   2
  -2  -2  10 2751.39 228.259   3
  -2   2 -10 2516.19 339.944   5
  -2   2 -11 4290.50 452.357   5
  -2  -2  11 3846.63 285.896   3
  -2  -2  12 1280.65 171.159   3
  -2   2 -12 1230.67 292.614   5
  -2   2 -12 1120.94 237.799   4
  -2   2 -13 20464.3 1055.01   5
  -2   2 -13 20595.3 781.754   1
  -2   2 -13 19819.1 996.776   4
  -2   2 -14 2645.52 405.443   5
  -2   2 -14 3192.10 294.924   1
  -2   2 -14 3431.06 419.785   4
  -2   2 -15 184.175 95.4380   1
  -2   2 -15 73.4842 138.239   5
   2  -2 -15 64.0075 47.7382   5
  -2   2 -15 75.7597 139.760   4
   2  -2 -16 6861.68 354.437   5
  -2   2 -16 7650.35 447.552   1
  -2   2 -16 7890.68 654.952   4
  -2   2 -17 5487.01 599.612   5
  -2   2 -17 6002.50 392.207   1
  -2   2 -17 5650.99 566.169   4
   2  -2 -17 6361.66 357.481   5
  -2   2 -18 469.125 201.969   4
   2  -2 -18 632.624 121.591   5
   2   2  18 544.538 123.110   1
  -2   2 -18 1045.08 304.759   5
  -2   2 -19 630.026 234.719   5
  -2   2 -19 442.485 216.462   4
   2  -2 -19 631.094 129.519   5
  -2   2 -20 1133.28 278.692   4
  -2   2 -20 980.438 274.498   5
  -2   2 -21 808.572 243.410   4
  -2   2 -21 614.790 238.092   5
  -2   2 -22 520.104 222.241   4
  -2   2 -22 262.456 175.474   5
  -2   2 -23 1089.77 276.530   4
  -2   2 -23 1270.22 357.025   5
  -2   2 -24 1332.79 320.075   4
  -2   2 -24 676.025 271.226   5
  -2   2 -25 262.213 271.815   5
  -2   2 -26 6786.02 809.925   5
  -2   2 -27 600.403 298.618   5
  -2   2 -28 748.316 361.147   5
  -2   2 -29 3421.28 621.832   5
   2   3 -29 185.561 248.570   5
   2   3 -28 1826.54 438.593   5
  -2   3  27 2138.39 504.010   2
   2   3 -27 1277.34 349.382   5
   2   3 -26 2233.38 455.838   5
  -2   3  26 2333.58 476.751   2
  -2   3  25 6002.44 757.647   2
  -2   3  24 1946.92 458.917   2
  -2   3  23 5140.40 676.972   2
  -2   3  22 1432.02 361.912   2
  -2   3  21 89.7061 132.054   2
  -2   3  20 66.0773 117.199   2
  -2   3  19 6732.78 700.453   2
  -2   3  18 6290.12 673.286   2
  -2   3  17 23737.5 1269.73   2
  -2   3  16 1879.15 372.532   2
  -2   3  15 62125.0 2039.63   2
  -2   3  14 9411.48 740.781   2
  -2   3  13 559.492 199.729   2
  -2   3  12 3221.31 407.651   2
  -2   3  11 43588.4 1504.57   2
   2  -3  10 5959.16 416.146   3
  -2   3  10 5818.13 511.617   2
   2  -3   9 1224.55 182.222   3
  -2   3   9 1430.21 243.607   2
  -2   3   8 931.785 200.800   2
   2  -3   8 682.257 145.291   3
  -2   3   7 83186.2 2010.85   2
   2  -3   7 82065.7 1797.71   3
   2  -3   6 28068.4 921.141   3
   2   3  -6 26430.0 690.435   3
  -2   3   6 28305.1 549.272   5
  -2   3   6 28804.3 1049.92   2
   2   3  -5 471.152 85.6032   3
  -2   3   5 569.706 130.358   2
   2   3  -4 253.424 69.6434   3
  -2   3   4 119.785 81.2544   2
   2   3  -3 7244.90 373.342   3
  -2   3   3 7423.20 474.743   2
   2   3  -2 22178.0 719.715   3
   2   3  -2 21761.9 843.091   2
  -2   3   2 23014.8 856.240   2
   2   3  -1 7613.46 476.338   2
  -2   3   1 8516.86 501.344   2
  -2   3   0 70815.6 1691.46   3
  -2   3   0 68636.5 1639.45   2
   2   3   0 69271.9 1664.97   2
  -2   3  -1 7790.19 480.706   3
  -2   3  -1 8023.03 478.515   2
   2   3   1 7533.65 480.920   2
  -2   3  -2 21824.0 821.797   3
   2   3   2 23699.7 883.710   2
  -2   3  -2 23736.0 861.549   2
  -2   3  -3 7503.09 454.226   3
   2   3   3 7350.53 486.656   2
  -2   3  -4 351.420 106.320   3
   2   3   4 97.8287 82.9530   2
   2   3   5 481.703 144.556   2
  -2   3  -5 351.751 102.281   3
  -2   3  -6 26131.5 884.240   3
   2   3   6 27755.4 1041.53   2
  -2   3  -6 28518.8 1090.42   5
   2   3   7 80634.2 1999.95   2
  -2   3  -7 81888.2 2073.06   5
  -2   3  -7 80949.2 1771.18   3
  -2   3  -8 1041.26 239.947   5
   2   3   8 771.351 182.231   2
   2   3   9 1748.75 263.430   2
  -2   3  -9 1248.69 268.446   5
  -2  -3  10 5597.19 265.988   3
   2   3  10 5593.86 507.875   2
   2   3  11 43106.9 1504.45   2
  -2  -3  11 42781.8 910.356   3
  -2   3 -11 42210.9 1564.65   5
  -2  -3  12 3219.03 211.946   3
   2   3  12 3338.36 416.821   2
  -2   3 -12 3161.80 437.624   5
  -2  -3  13 402.847 79.5668   3
  -2   3 -13 478.170 181.730   5
  -2  -3  14 8840.22 398.269   3
   2   3  14 9598.47 750.453   2
  -2   3 -14 7983.01 722.786   5
   2   3  15 56335.6 1956.70   2
  -2   3 -15 55853.9 2026.85   5
  -2  -3  15 60413.6 1280.48   3
  -2   3 -16 2840.80 439.308   4
  -2  -3  16 2114.58 214.222   3
   2   3  16 1820.81 353.529   2
  -2   3 -16 2312.41 432.341   5
   2   3  17 23859.2 1275.86   2
  -2   3 -17 23393.7 1312.04   5
  -2   3 -17 23234.0 1237.42   4
   2   3  18 6384.37 672.825   2
  -2   3 -18 7929.68 778.498   5
  -2   3 -18 6397.79 652.573   4
  -2   3 -19 6369.19 659.281   4
   2   3  19 6907.35 725.767   2
  -2   3 -19 6673.32 715.998   5
  -2   3 -20 501.613 271.000   5
   2   3  20 78.0175 171.297   2
  -2   3 -20 290.987 195.966   4
   2   3  21 24.5387 158.610   2
  -2   3 -21 340.844 189.045   5
  -2   3 -21 324.889 211.086   4
  -2   3 -22 1421.35 344.554   4
   2   3  22 938.768 312.273   2
  -2   3 -22 1664.77 436.209   5
   2   3  23 5902.81 718.546   2
  -2   3 -23 5039.80 682.206   5
  -2   3 -23 4386.07 592.067   4
  -2   3 -24 2238.73 439.362   4
   2   3  24 1163.47 353.054   2
  -2   3 -24 2184.54 476.471   5
  -2   3 -25 5292.29 659.984   4
  -2   3 -25 4850.26 705.382   5
  -2   3 -26 2116.55 430.769   4
   2   3  26 2622.10 523.733   2
  -2   3 -26 2506.36 504.863   5
   2   3  27 2107.52 479.438   2
  -2   3 -27 1816.01 448.142   5
   2   4 -28 395.818 290.069   5
   2   4 -27 812.292 335.758   5
  -2   4  26 201.999 230.495   2
  -2   4  25 1443.40 387.795   2
  -2   4  24 395.461 250.732   2
  -2   4  23 8766.07 928.915   2
  -2   4  22 4916.84 685.199   2
  -2   4  21 5141.05 676.619   2
  -2   4  20 1628.89 396.690   2
  -2   4  19 886.112 286.689   2
  -2   4  18 6976.49 731.539   2
  -2   4  17 9040.93 815.441   2
  -2   4  16 4938.72 586.406   2
  -2   4  15 3130.96 460.826   2
  -2   4  14 16995.6 1045.43   2
  -2   4  13 3805.47 481.481   2
  -2   4  12 1316.66 283.386   2
  -2   4  11 961.545 224.755   2
   2  -4  11 594.880 143.847   3
  -2   4  10 615.299 197.779   2
  -2   4   9 18672.3 980.248   2
  -2   4   9 17313.9 421.251   5
  -2   4   8 86.6953 82.6148   2
  -2   4   7 1384.46 239.607   2
  -2   4   6 7546.14 576.552   2
   2   4  -6 7793.03 324.052   3
   2   4  -5 7555.15 356.478   3
  -2   4   5 7700.50 580.404   2
   2   4  -4 5070.33 309.000   3
  -2   4   4 5199.98 460.715   2
   2   4  -3 19614.8 921.049   2
  -2   4   3 19972.3 921.312   2
   2   4  -3 19689.0 679.563   3
   2   4  -2 18325.1 877.731   2
  -2   4   2 16037.3 825.011   2
   2   4  -1 13133.4 742.035   2
  -2   4   1 14101.2 752.008   2
   2   4   0 3768.30 394.315   2
  -2   4   0 4182.50 397.867   2
  -2   4  -1 13681.8 740.615   2
  -2   4  -1 14302.6 711.934   3
   2   4   1 15098.1 799.081   2
  -2   4  -2 17531.0 774.896   3
  -2   4  -2 16146.6 816.581   2
   2   4   2 17037.8 865.860   2
  -2   4  -3 19939.0 816.688   3
   2   4   3 20644.9 947.868   2
  -2   4  -4 5267.66 398.914   3
   2   4   4 5976.69 503.878   2
  -2   4  -5 7267.93 463.190   3
   2   4   5 8409.26 612.205   2
  -2   4  -6 7453.51 463.934   3
   2   4   6 7875.58 591.218   2
  -2   4  -7 1272.18 188.740   3
   2   4   7 1588.48 285.831   2
   2   4   8 106.733 113.031   2
  -2   4  -8 125.232 70.4322   3
   2   4   9 17610.5 962.533   2
   2   4  10 393.579 148.526   2
   2   4  11 666.253 180.480   2
  -2   4 -11 688.498 242.090   5
   2   4  12 1553.02 301.961   2
  -2   4 -12 1433.85 346.125   5
  -2   4 -13 5072.62 584.302   5
   2   4  13 4524.40 523.371   2
  -2   4 -14 15767.2 1037.44   5
   2   4  14 16267.0 1032.32   2
  -2   4 -15 3499.73 512.985   5
   2   4  15 2647.26 433.225   2
   2   4  16 4886.66 587.645   2
  -2   4 -16 5062.53 628.824   5
  -2   4 -17 7848.96 793.407   5
   2   4  17 7490.32 753.026   2
   2   4  18 9687.83 863.679   2
  -2   4 -18 7594.14 793.354   5
   2   4  19 655.268 243.646   2
  -2   4 -19 679.668 263.295   5
   2   4  20 1593.88 359.494   2
  -2   4 -20 1466.54 370.365   4
  -2   4 -20 1543.51 404.664   5
   2   4  21 5762.34 732.533   2
  -2   4 -21 6309.13 773.193   5
  -2   4 -21 4494.49 613.520   4
   2   4  22 4027.13 624.692   2
  -2   4 -22 3817.07 613.687   5
  -2   4 -22 4412.53 596.152   4
  -2   4 -23 7344.41 796.373   4
   2   4  23 9290.23 951.552   2
  -2   4 -23 9453.87 983.466   5
  -2   4 -24 556.189 300.782   5
   2   4  24 886.881 337.581   2
  -2   4 -24 420.982 244.883   4
  -2   4 -25 1164.46 396.333   5
   2   4  25 1442.41 423.187   2
  -2   4 -25 1357.55 378.464   4
  -2   4 -26 468.232 221.176   4
   2   4  26 462.770 251.953   2
  -2   4 -26 400.806 262.953   5
  -2   5  24 783.307 322.128   2
  -2   5  23 521.298 281.058   2
  -2   5  22 1371.92 418.345   2
  -2   5  21 2339.39 550.701   2
  -2   5  20 3645.07 579.928   2
  -2   5  19 106.580 135.876   2
  -2   5  18 431.154 235.581   2
  -2   5  17 3549.28 557.820   2
  -2   5  16 8304.55 821.133   2
  -2   5  15 7483.08 765.282   2
  -2   5  14 22405.1 1298.74   2
  -2   5  13 15293.4 1041.13   2
  -2   5  12 4528.00 549.978   2
  -2   5  11 11092.2 838.260   2
  -2   5  10 5056.30 571.586   2
  -2   5   9 8151.12 711.307   2
  -2   5   8 36173.3 1500.71   2
  -2   5   7 8525.66 697.228   2
   2   5  -6 2815.87 190.372   3
  -2   5   6 2495.50 368.871   2
   2   5  -5 6365.67 341.503   3
  -2   5   5 6330.51 586.927   2
   2   5  -4 3097.03 256.362   3
  -2   5   4 3395.12 423.496   2
   2   5  -3 1742.01 309.459   2
  -2   5   3 1306.74 262.580   2
   2   5  -2 203.522 135.601   2
  -2   5   2 584.001 200.580   2
   2   5  -1 1455.11 272.290   2
  -2   5   1 1271.44 256.742   2
  -2   5   0 1075.33 250.045   2
   2   5   0 753.846 193.729   2
  -2   5  -1 1336.77 235.133   3
   2   5   1 1503.77 286.365   2
  -2   5  -1 1362.10 265.037   2
  -2   5  -2 460.950 145.340   3
  -2   5  -2 649.350 193.667   2
   2   5   2 244.275 101.492   2
   2   5   3 1617.19 303.045   2
  -2   5  -3 1256.48 253.259   2
  -2   5  -3 1348.16 216.040   3
  -2   5  -4 2718.01 307.485   3
   2   5   4 2472.04 368.743   2
   2   5   5 6010.18 577.637   2
  -2   5  -5 6909.46 476.628   3
  -2   5  -6 2294.91 265.895   3
   2   5   6 2953.34 409.702   2
  -2   5  -7 7875.17 491.501   3
   2   5   7 8295.52 699.020   2
  -2   5  -8 36669.5 1128.54   3
   2   5   8 37949.6 1552.39   2
  -2   5  -9 9164.39 519.339   3
   2   5   9 8448.01 725.900   2
   2   5  10 5057.24 571.978   2
   2   5  11 11152.7 851.485   2
   2   5  12 4439.11 562.024   2
   2   5  13 15811.5 1068.16   2
   2   5  14 21912.0 1284.02   2
  -2   5 -14 17710.5 1182.07   5
  -2   5 -15 6623.52 733.399   5
   2   5  15 6825.07 736.727   2
   2   5  16 8899.84 852.733   2
  -2   5 -16 8982.26 876.079   5
   2   5  17 3350.19 536.479   2
  -2   5 -17 2771.48 512.420   5
   2   5  18 55.0873 102.893   2
  -2   5 -18 436.991 220.019   5
   2   5  19-88.1497 150.344   2
  -2   5 -19 549.125 283.088   5
   2   5  20 3057.90 550.815   2
  -2   5 -20 3708.48 631.118   5
   2   5  21 1534.23 430.753   2
  -2   5 -21 1508.58 428.669   5
   2   5  22 2386.08 497.770   2
  -2   5 -22 1619.15 446.642   5
  -2   5 -22 2262.91 476.291   4
   2   5  23 751.666 293.138   2
  -2   5 -23 232.046 198.070   4
  -2   5 -23 224.228 290.509   5
   2   5  24 549.402 258.627   2
  -2   5 -24 1363.22 421.041   5
  -2   5 -24 610.312 248.900   4
  -2   5 -25 3571.79 587.631   4
  -2   5 -26 1277.22 377.719   4
  -2   6  22 2008.47 481.484   2
  -2   6  21 1143.61 397.507   2
  -2   6  20 247.997 215.003   2
  -2   6  19 4804.77 703.807   2
  -2   6  18 1132.81 337.388   2
  -2   6  17 870.751 294.342   2
  -2   6  16 2321.13 472.088   2
  -2   6  15 3769.37 569.248   2
  -2   6  14 11695.7 987.203   2
  -2   6  13 1550.82 355.498   2
  -2   6  12 1606.64 374.150   2
  -2   6  11 12703.6 982.238   2
  -2   6  10 7065.49 724.063   2
  -2   6   9 8546.14 781.807   2
  -2   6   8 10103.2 855.783   2
  -2   6   7 2797.64 435.218   2
  -2   6   6 4283.74 535.798   2
  -2   6   5 25418.3 1313.64   2
  -2   6   4 3555.80 496.309   2
  -2   6   3 6054.71 615.863   2
   2   6  -3 5658.08 602.659   2
   2   6  -2 5761.09 609.754   2
  -2   6   2 6020.44 605.817   2
   2   6  -1 1468.04 298.899   2
  -2   6   1 782.047 219.583   2
  -2   6   0 8418.82 718.127   2
   2   6   0 7370.10 689.296   2
  -2   6  -1 1113.38 232.096   3
  -2   6  -1 1098.45 253.073   2
   2   6   1 1070.85 263.952   2
  -2   6  -2 6140.84 521.819   3
   2   6   2 5940.50 618.284   2
  -2   6  -2 6304.52 629.689   2
  -2   6  -3 5552.38 477.178   3
   2   6   3 5166.80 587.794   2
  -2   6  -4 3601.79 385.975   3
   2   6   4 3234.59 481.184   2
  -2   6  -5 26117.5 1017.43   3
   2   6   5 26723.6 1370.08   2
  -2   6  -6 3715.68 367.577   3
   2   6   6 3727.53 517.144   2
  -2   6  -7 3390.64 330.641   3
   2   6   7 2668.82 433.342   2
  -2   6  -8 9650.17 557.277   3
   2   6   8 9414.58 817.735   2
   2   6   9 9820.21 854.220   2
   2   6  10 6565.88 710.701   2
   2   6  11 14112.3 1042.27   2
   2   6  12 1105.99 308.271   2
   2   6  13 2234.64 448.800   2
   2   6  14 12085.2 1010.02   2
   2   6  15 3602.95 568.679   2
   2   6  16 1765.19 432.964   2
  -2   6 -16 1794.56 435.317   5
   2   6  17 498.499 287.688   2
  -2   6 -17 973.336 362.620   5
   2   6  18 1904.60 458.828   2
  -2   6 -18 1261.55 386.712   5
   2   6  19 3025.71 559.000   2
  -2   6 -19 3707.40 635.654   5
   2   6  20 461.564 300.327   2
  -2   6 -20 369.476 234.626   5
   2   6  21 1185.15 374.125   2
  -2   6 -21 808.020 334.403   5
   2   6  22 1350.96 406.408   2
  -2   6 -24 762.895 310.309   4
  -2   6 -25 2759.72 562.788   4
  -2   7  19 3665.68 643.106   2
  -2   7  18 886.209 337.127   2
  -2   7  17 802.046 311.792   2
  -2   7  16 3205.67 577.928   2
  -2   7  15 2438.51 512.930   2
  -2   7  14 370.434 214.762   2
  -2   7  13 2842.97 525.140   2
  -2   7  12 1590.57 377.035   2
  -2   7  11 313.935 220.933   2
  -2   7  10 8.49641 146.691   2
  -2   7   9 1650.02 374.663   2
  -2   7   8 3109.34 520.166   2
  -2   7   7 7060.80 760.099   2
  -2   7   6 6906.38 744.654   2
  -2   7   5 9228.35 856.812   2
  -2   7   4 9182.53 848.206   2
  -2   7   3 2143.00 407.667   2
   2   7  -2 6119.03 690.104   2
  -2   7   2 6588.86 698.944   2
   2   7  -1 5603.10 651.409   2
  -2   7   1 5445.36 627.575   2
   2   7   0 7819.53 770.575   2
  -2   7   0 8586.47 799.326   2
  -2   7  -1 6069.02 554.416   3
  -2   7  -1 6085.85 664.136   2
  -2   7  -2 6813.35 709.140   2
  -2   7  -2 8511.06 646.822   3
   2   7   2 7199.30 748.633   2
   2   7   3 1708.48 374.304   2
  -2   7  -3 1832.82 287.922   3
  -2   7  -4 10952.4 695.356   3
   2   7   4 11499.3 963.449   2
   2   7   5 11389.6 957.084   2
   2   7   6 7302.70 782.614   2
   2   7   7 7795.57 801.710   2
   2   7   8 3654.06 546.310   2
   2   7   9 1094.65 347.556   2
   2   7  10 218.377 180.042   2
   2   7  11 372.610 201.949   2
   2   7  12 2464.30 489.464   2
   2   7  13 2109.61 449.773   2
   2   7  14 140.516 148.836   2
   2   7  15 2236.99 474.434   2
   2   7  16 3614.53 602.844   2
  -2   7 -16 2784.72 536.225   5
  -2   7 -17 1114.07 366.633   5
   2   7  17 1097.67 368.378   2
   2   7  18 1064.88 408.596   2
  -2   7 -18 919.016 392.010   5
  -2   8  14 2321.94 516.933   2
  -2   8  13-96.5457 217.437   2
  -2   8  12 398.149 225.678   2
  -2   8  11 542.058 296.618   2
  -2   8  10 2746.34 533.053   2
  -2   8   9 135.879 201.394   2
  -2   8   8 719.723 325.778   2
  -2   8   7 898.200 295.567   2
  -2   8   6 892.792 310.286   2
  -2   8   5 2410.66 475.635   2
  -2   8   4 3619.21 568.415   2
  -2   8   3 988.178 313.678   2
  -2   8   2 1923.23 409.644   2
   2   8  -1 1753.06 403.732   2
  -2   8   1 2565.48 479.574   2
  -2   8   0-23.2838 92.1783   3
  -2   8   0-5.23450 120.316   2
   2   8   0 104.877 156.918   2
  -2   8  -1 2350.35 470.177   2
   2   8   1 2133.44 457.955   2
   2   8   2 2727.65 507.522   2
   2   8   3 409.366 224.925   2
   2   8   4 4122.96 623.716   2
   2   8   5 2566.64 493.049   2
   2   8   6 1082.66 309.841   2
   2   8   7 1371.12 375.494   2
   2   8   8 51.4508 161.133   2
   2   8   9 159.207 199.105   2
   2   8  10 2574.97 493.908   2
   2   8  11 491.679 245.618   2
   2   8  12 235.397 200.668   2
   2   8  13 520.469 261.175   2
   2   8  14 1884.19 452.073   2
  -2   9   7 885.358 361.987   2
  -2   9   6-135.588 201.026   2
  -2   9   5 385.245 175.807   2
  -2   9   4 1045.57 315.461   2
  -2   9   3 2045.59 468.736   2
  -2   9   2 542.383 278.146   2
  -2   9   1 3029.31 566.173   2
  -2   9   0 403.666 180.713   2
   2   9   0-108.189 199.704   2
   2   9   1 3200.84 612.019   2
   2   9   2 423.078 253.515   2
   2   9   3 2375.65 509.830   2
   2   9   4 1179.07 369.508   2
   2   9   5 646.242 258.172   2
   2   9   6-107.279 182.976   2
   2   9   7 457.871 255.514   2
  -3   0   0 70.3219 66.1045   3
   3   0   0 61.7998 112.413   1
   3   0   0 57.5058 71.3465   5
   3   0   0 98.9704 73.7427   4
   3   0  -1 21129.5 780.325   4
  -3   0   1 21889.3 855.648   3
  -3   0  -1 24297.4 904.681   3
   3   0   1 19774.9 781.743   5
   3   0   1 19860.8 800.865   4
   3   0  -1 20371.9 754.961   5
   3   0   1 21533.3 854.041   1
   3   0  -1 22625.8 874.858   1
   3   0  -2 46181.2 1308.59   1
   3   0   2 44469.3 1295.44   1
  -3   0   2 42047.8 1259.80   3
  -3   0  -2 40692.5 1266.66   3
   3   0  -2 44687.0 1171.86   4
   3   0  -3 64985.9 1623.08   1
   3   0   3 62387.8 1608.50   1
  -3   0   3 64347.0 1622.60   3
  -3   0  -3 66726.2 1668.28   3
   3   0  -3 63667.0 1431.00   4
   3   0  -4 1896.13 259.975   1
  -3   0   4 1749.93 237.555   3
   3   0   4 1962.00 279.110   1
   3   0  -4 1920.88 209.265   4
  -3   0  -4 1331.24 220.440   5
   3   0   5 89014.2 2003.95   1
   3   0  -5 88902.5 1716.44   4
  -3   0   5 88677.0 2023.69   3
  -3   0  -5 92604.8 2120.05   5
   3   0  -5 92330.6 2018.72   1
   3   0   6 10765.9 598.931   1
  -3   0   6 9870.17 584.207   3
   3   0  -6 11630.2 612.592   1
  -3   0  -6 11247.3 665.026   5
   3   0  -6 11075.8 454.089   4
  -3   0   7 34468.9 1148.32   3
  -3   0  -7 32997.3 1208.76   5
   3   0  -7 31684.3 795.118   4
   3   0  -7 33548.0 1094.50   1
   3   0   7 32368.5 1072.89   1
   3   0   8 1461.40 215.405   1
  -3   0   8 1926.86 259.926   3
  -3   0  -8 2064.36 308.580   5
   3   0  -8 2030.90 254.614   1
   3   0   9 16512.7 741.159   1
  -3   0  -9 18048.8 916.040   5
   3   0  -9 17834.7 768.202   1
   3   0 -10 1599.97 229.274   1
   3   0  10 1260.88 205.162   1
  -3   0 -10 1513.51 288.397   5
   3   0 -11 8457.13 519.655   1
   3   0  11 8574.22 523.944   1
  -3   0 -11 8020.68 642.438   5
  -3   0 -12 21549.0 1099.87   5
  -3   0 -13 37593.1 1500.49   5
  -3   0 -14 5586.79 582.438   5
  -3   0 -15 90.0203 182.311   5
  -3   0 -16 4672.32 558.425   5
  -3   0 -17 10079.8 826.052   5
  -3   0 -18 4163.49 558.068   5
  -3   0 -19 228.779 205.192   5
  -3   0 -20 624.953 282.612   5
   3   0 -20 353.509 134.511   5
   3   0 -21 5040.29 472.008   5
  -3   0 -21 4284.73 588.740   5
  -3   0 -22 6817.03 771.307   5
  -3   0 -23 9398.18 918.176   5
  -3   0 -24 4269.32 652.349   5
  -3   0 -25 119.320 209.097   5
  -3   0 -26-63.7923 128.498   5
  -3   0 -27 110.284 154.306   5
  -3   0 -28 1224.34 393.377   5
  -3   0 -29 1128.29 373.834   5
  -3  -1 -30 224.017 236.793   5
  -3  -1 -29 674.255 346.561   5
  -3  -1 -28 2002.20 469.094   5
  -3  -1 -27 660.043 320.859   5
  -3  -1 -26 1666.88 426.857   5
  -3  -1 -25 5661.82 740.297   5
  -3  -1 -24 2042.86 466.133   5
   3   1 -23 6335.79 615.572   5
  -3  -1 -23 5496.13 703.826   5
  -3  -1 -22 10857.5 951.351   5
  -3  -1 -21 1981.96 410.384   5
  -3  -1 -20 514.741 279.986   5
  -3  -1 -19 13592.8 999.138   5
  -3  -1 -18 6353.41 673.972   5
   3   1 -17 940.395 178.928   1
  -3  -1 -17 1062.74 295.835   5
  -3  -1 -16 9259.97 774.090   5
   3   1 -16 9965.68 566.339   1
  -3  -1 -15 3885.69 497.290   5
   3   1 -15 3873.56 357.829   1
   3   1 -14 7481.23 499.917   1
  -3  -1 -14 6963.82 640.770   5
   3   1 -13 6826.40 480.484   1
  -3  -1 -13 6413.47 599.004   5
   3   1 -12 8708.54 544.555   1
  -3  -1 -12 8790.35 683.360   5
   3   1 -11 3640.82 349.881   1
  -3  -1 -11 3834.70 441.875   5
   3   1 -10 7820.64 512.285   1
  -3  -1 -10 8855.54 657.023   5
   3   1  -9 7071.85 488.585   1
   3   1  -8 7594.07 507.174   1
  -3   1   8 6090.28 303.453   4
  -3   1   7 30358.9 796.543   4
  -3   1   6 1571.22 179.570   2
  -3   1   6 1724.06 270.572   3
  -3   1   6 1429.25 169.731   4
  -3   1   5 2274.29 294.271   3
  -3   1   5 2406.38 211.234   2
  -3   1   5 2212.03 215.134   4
  -3   1   4 103440. 2283.01   3
  -3   1   4 101062. 1763.77   2
  -3   1   4 102674. 1972.30   4
  -3   1   3 58128.4 1569.43   3
  -3   1   3 59684.6 1109.77   2
   3  -1   3 54931.2 1097.76   2
  -3   1   3 56665.5 1362.59   4
   3  -1   2 2838.33 281.996   5
  -3   1   2 3294.99 183.529   2
  -3   1   2 3150.07 327.255   3
   3  -1   2 3451.09 191.823   2
  -3   1   2 3434.08 300.897   4
  -3   1   1 53131.4 1465.13   3
   3  -1   1 49483.0 1279.11   5
  -3   1   1 50780.0 1333.90   4
  -3   1   1 54181.2 932.240   2
   3  -1   1 51254.4 935.157   2
  -3  -1   0 98014.6 1530.29   2
   3  -1   0 96903.9 1511.99   2
  -3   1   0 98556.2 2165.93   3
  -3   1   0 96800.2 1937.18   5
  -3  -1   0 99103.1 2109.78   3
  -3   1   0 96624.2 2072.32   4
   3  -1   0 96570.0 1931.77   5
  -3   1  -1 55629.1 1479.40   3
  -3  -1   1 52867.2 1408.42   3
  -3   1  -1 51608.8 1319.17   5
   3  -1  -1 51168.0 1218.98   5
   3   1   1 51575.3 943.239   2
  -3   1  -1 50354.3 1395.54   4
  -3  -1   1 50807.6 933.415   2
  -3   1  -2 2846.98 306.542   3
  -3  -1   2 3034.06 299.190   3
  -3   1  -2 3078.79 330.126   4
   3  -1  -2 3143.94 251.580   5
  -3   1  -2 3185.70 300.387   5
  -3  -1   2 3234.22 185.391   2
   3   1   2 2897.25 182.493   2
  -3  -1   3 57602.7 1473.31   3
  -3   1  -3 61615.5 1586.50   3
  -3  -1   3 58824.9 1118.90   2
   3   1   3 57025.1 1124.33   2
   3  -1  -3 56487.7 1231.30   5
  -3   1  -3 56655.5 1487.96   5
  -3   1  -3 56077.1 1554.48   4
   3   1   4 100337. 1769.78   2
  -3  -1   4 101374. 2116.11   3
  -3   1  -4 105369. 2268.23   3
  -3   1  -4 101318. 2214.79   5
   3  -1  -4 100277. 1802.25   5
  -3   1  -4 101231. 2279.86   4
  -3  -1   5 2153.05 254.308   3
   3   1   5 3052.95 239.201   2
  -3   1  -5 2492.91 308.148   5
  -3   1  -5 2340.22 295.079   3
   3  -1  -5 2418.28 193.938   5
  -3   1  -5 2891.66 353.202   4
  -3   1  -6 1506.16 270.435   4
  -3   1  -6 1458.15 240.710   5
   3   1   6 1531.91 181.143   2
  -3  -1   6 1457.54 208.313   3
   3  -1  -6 1436.52 140.734   5
  -3  -1   7 30853.4 1034.73   3
  -3   1  -7 32691.6 1196.74   5
  -3   1  -7 32156.0 1219.20   4
  -3  -1   8 6805.80 460.146   3
  -3   1  -8 6508.47 541.158   5
  -3   1  -8 6796.33 551.423   4
  -3  -1   9 7768.00 499.859   3
   3   1   9 6858.46 482.859   1
  -3   1  -9 6617.66 552.267   5
  -3   1  -9 7619.90 595.682   4
  -3   1 -10 7487.05 604.787   4
   3   1  10 7221.51 494.343   1
  -3   1 -10 8085.33 623.240   5
  -3  -1  10 6564.02 472.915   3
  -3   1 -11 3917.53 458.419   5
  -3  -1  11 3661.62 359.083   3
   3   1  11 4255.93 375.450   1
  -3   1 -11 4736.60 498.459   4
  -3  -1  12 8964.14 575.411   3
   3   1  12 8843.35 549.437   1
  -3   1 -12 8947.15 690.830   4
  -3   1 -12 8493.88 677.177   5
  -3   1 -13 7917.55 667.011   5
   3   1  13 6503.21 465.985   1
  -3   1 -13 6681.78 607.113   4
  -3   1 -14 8672.00 728.638   5
   3   1  14 7565.04 505.261   1
  -3   1 -14 7807.23 668.318   4
   3   1  15 3533.31 337.481   1
  -3   1 -15 3319.13 447.707   4
   3  -1 -15 3512.24 266.110   5
  -3   1 -15 3991.67 510.031   5
  -3   1 -16 9455.34 792.325   5
   3   1  16 9415.21 548.660   1
   3  -1 -16 9039.16 453.032   5
  -3   1 -16 8925.43 746.280   4
  -3   1 -17 945.250 252.605   4
  -3   1 -17 1101.90 311.027   5
   3   1  17 928.986 178.523   1
   3  -1 -17 1096.53 170.432   5
  -3   1 -18 6627.14 702.679   5
   3  -1 -18 6784.58 426.517   5
  -3   1 -18 6423.09 654.446   4
  -3   1 -19 12061.2 951.860   5
  -3   1 -20 330.608 264.823   5
  -3   1 -21 1424.83 400.037   5
  -3   1 -22 13685.5 1101.14   5
  -3   1 -23 5308.45 706.134   5
  -3   1 -24 1626.55 447.832   5
  -3   1 -25 4885.69 710.401   5
  -3   1 -26 1686.12 444.360   5
  -3   1 -27 265.755 241.354   5
  -3   1 -28 2566.80 543.810   5
   3   2 -19 1510.91 235.348   1
   3   2 -18 1159.81 203.426   1
   3   2 -17 7196.46 514.540   1
   3   2 -16 14267.3 742.155   1
  -3   2  13 37453.0 713.223   4
  -3   2  13 39314.9 1415.12   2
  -3   2  12 6804.54 542.033   2
  -3   2  12 6673.84 289.969   4
  -3   2  11 41198.4 1367.17   2
  -3   2  10 9009.44 584.118   2
  -3   2   9 7290.67 505.335   2
  -3   2   8 8293.47 514.930   2
  -3   2   7 7017.09 453.844   2
   3  -2   6 11982.7 583.983   2
  -3   2   6 12676.8 593.274   2
  -3   2   5 30085.0 922.975   2
   3   2  -5 29991.0 965.493   3
   3  -2   5 30086.7 928.984   2
  -3   2   4 278.688 134.623   3
   3   2  -4 137.952 63.8919   3
  -3   2   4 359.510 94.0133   2
   3  -2   4 178.253 77.7340   2
  -3   2   3 5579.27 468.235   3
  -3  -2  -3 5225.96 332.451   2
   3   2  -3 5555.85 400.082   3
  -3   2   3 4205.95 274.123   5
   3  -2   3 5401.23 338.568   2
  -3   2   3 4746.25 317.477   2
  -3   2   2 7703.17 540.302   3
  -3  -2  -2 6831.07 376.709   2
  -3   2   2 6841.55 367.652   5
  -3   2   2 6414.25 356.714   2
   3  -2   2 6916.57 372.528   2
  -3   2   1 18652.1 840.932   3
   3  -2   1 16131.0 670.657   5
  -3  -2  -1 16819.0 598.898   2
  -3   2   1 16796.5 593.236   2
  -3   2   1 16110.4 614.373   5
   3  -2   1 16773.9 596.319   2
  -3  -2   0 764.784 122.898   2
   3  -2   0 634.715 112.127   2
  -3   2   0 554.311 129.258   5
  -3   2   0 696.935 110.957   2
   3   2   0 592.820 111.289   2
   3  -2   0 577.958 130.365   5
   3  -2  -1 17125.3 609.807   2
  -3   2  -1 17488.1 800.221   3
   3  -2  -1 15255.2 598.037   5
   3   2   1 17200.7 613.607   2
  -3   2  -1 16602.2 689.086   5
  -3  -2   1 17350.9 601.684   2
  -3   2  -2 6983.89 499.762   3
   3  -2  -2 7087.07 380.192   2
  -3   2  -2 6925.82 452.292   5
   3   2   2 6938.43 381.255   2
  -3  -2   2 6570.54 363.524   2
  -3   2  -3 5203.70 430.159   3
   3  -2  -3 5401.37 337.870   2
  -3  -2   3 5135.98 378.496   3
  -3   2  -3 5087.58 399.155   5
   3   2   3 5055.96 337.721   2
  -3  -2   3 5186.09 334.002   2
  -3   2  -4 382.623 126.478   5
  -3  -2   4 229.542 78.0103   2
  -3   2  -4 216.754 115.845   3
  -3  -2   4 106.590 75.2007   3
   3   2   4 138.848 66.3261   2
  -3   2  -5 29646.0 1085.05   5
  -3  -2   5 30863.1 938.319   2
  -3   2  -5 32348.4 1119.42   3
  -3  -2   5 28712.5 949.617   3
   3   2   5 29790.0 940.538   2
  -3  -2   6 12209.5 586.652   3
  -3   2  -6 13502.5 709.893   3
  -3   2  -6 12931.6 717.443   5
   3   2   6 11903.8 590.266   2
  -3  -2   6 13413.0 608.767   2
  -3   2  -6 11402.8 723.918   4
   3   2   7 7934.28 489.968   2
  -3  -2   7 6810.00 435.526   3
  -3   2  -7 6503.15 489.234   3
  -3   2  -7 6504.21 518.491   5
  -3   2  -7 6913.71 567.129   4
   3   2   8 7656.66 503.929   2
  -3  -2   8 8451.82 485.999   3
  -3   2  -8 7880.93 589.205   5
  -3   2  -8 9687.90 684.514   4
  -3  -2   9 6943.56 442.664   3
   3   2   9 7060.63 504.716   2
  -3   2  -9 6092.46 539.178   5
  -3   2  -9 7342.45 603.087   4
   3   2  10 9462.31 605.884   2
  -3  -2  10 9721.46 535.885   3
  -3   2 -10 9408.61 686.806   5
  -3   2 -10 10065.2 737.059   4
  -3  -2  11 41218.8 1202.12   3
   3   2  11 39898.1 1358.40   2
  -3   2 -11 38494.4 1479.53   5
  -3   2 -11 42451.2 1568.08   4
  -3   2 -12 5976.78 581.720   4
   3   2  12 6809.39 556.334   2
  -3   2 -12 6883.82 633.622   5
  -3  -2  12 6880.56 461.085   3
  -3  -2  13 36311.1 1164.90   3
   3   2  13 38567.5 1412.65   2
  -3   2 -13 33626.9 1448.12   5
  -3   2 -13 36763.5 1510.25   4
  -3  -2  14 6016.07 451.021   3
  -3   2 -14 6058.90 615.849   5
  -3   2 -14 6416.86 631.854   4
  -3  -2  15 6931.49 492.964   3
  -3   2 -15 6972.28 677.764   5
  -3   2 -15 7214.11 676.670   4
  -3  -2  16 13313.8 714.344   3
  -3   2 -16 12773.5 930.576   5
   3   2  16 14388.7 739.859   1
  -3   2 -16 13562.7 939.201   4
  -3   2 -17 6336.60 690.691   5
  -3  -2  17 6828.51 516.153   3
   3   2  17 7190.63 512.395   1
  -3   2 -17 6575.40 669.526   4
  -3   2 -18 1451.13 318.630   4
  -3  -2  18 1571.29 255.429   3
   3   2  18 1452.05 237.986   1
  -3   2 -18 1040.38 316.243   5
  -3   2 -19 1370.56 341.799   4
  -3  -2  19 1637.26 262.471   3
  -3   2 -19 1540.27 353.678   5
  -3   2 -20 130.990 191.986   4
  -3   2 -20 206.266 171.360   5
  -3   2 -21 1837.09 386.669   4
  -3   2 -21 2194.73 447.614   5
  -3   2 -22 2339.85 432.674   4
  -3   2 -22 2396.88 506.889   5
  -3   2 -23 6378.35 778.998   5
  -3   2 -23 6043.18 707.570   4
  -3   2 -24 852.267 330.918   5
  -3   2 -25 1886.78 467.747   5
  -3   2 -26 4785.27 721.168   5
  -3   2 -27 473.730 341.916   5
  -3   3  27 126.545 121.876   2
   3   3 -27-45.6449 142.931   5
  -3   3  26 154.603 186.887   2
  -3   3  25 4625.49 678.675   2
  -3   3  24 294.861 213.011   2
  -3   3  23 5629.82 715.991   2
  -3   3  22 8593.48 861.218   2
  -3   3  21 2747.79 474.497   2
  -3   3  20 2495.58 445.978   2
  -3   3  19 1076.90 282.948   2
  -3   3  18 2820.92 448.531   2
  -3   3  17 3629.73 502.971   2
  -3   3  16 4643.66 540.115   2
  -3   3  15 11425.7 835.596   2
  -3   3  14 30847.5 1359.37   2
  -3   3  13 4011.77 460.648   2
  -3   3  12 23868.8 1114.53   2
  -3   3  11 7239.62 587.321   2
  -3   3  10 4296.08 436.990   2
  -3   3   9 12594.6 734.884   2
  -3   3   8 1985.71 279.126   2
  -3   3   7 8543.21 571.593   2
   3   3  -6 1487.64 194.164   3
  -3   3   6 1466.12 220.629   2
   3   3  -5 22190.1 801.264   3
  -3   3   5 21300.2 552.799   5
   3   3  -4 28993.3 958.248   3
  -3   3   4 29331.2 752.421   5
  -3   3   4 30020.8 1029.86   2
   3   3  -3 2017.54 238.763   3
  -3   3   3 1983.73 300.617   3
  -3   3   3 1676.27 177.533   5
  -3   3   3 1931.01 240.326   2
  -3   3   2 2213.24 320.472   3
  -3   3   2 1836.52 199.281   5
  -3   3   2 2165.22 252.139   2
  -3   3   1 41706.1 1384.80   3
   3   3  -1 39890.9 1187.45   2
  -3   3   1 39218.0 1077.98   5
  -3   3   1 39446.2 1158.19   2
  -3   3   0 12860.5 723.396   3
  -3   3   0 12364.1 590.292   5
  -3   3   0 11804.2 582.650   2
   3   3   0 12540.7 622.804   2
  -3   3  -1 41847.8 1357.90   3
  -3   3  -1 40564.3 1195.56   5
  -3   3  -1 40457.8 1171.47   2
   3   3   1 41695.0 1225.23   2
   3   3   2 2582.19 279.900   2
  -3   3  -2 2937.38 333.613   3
  -3   3  -3 1551.58 233.079   5
   3   3   3 1987.20 248.978   2
  -3   3  -4 30628.0 1120.67   3
  -3   3  -4 31410.9 1140.13   5
   3   3   4 30413.4 1066.56   2
  -3   3  -5 22741.7 948.653   3
  -3   3  -5 20883.7 957.898   5
   3   3   5 22662.0 913.753   2
  -3   3  -6 1534.67 244.393   3
  -3   3  -6 1668.67 288.592   5
   3   3   6 1493.58 238.903   2
   3   3   7 9516.59 608.613   2
  -3   3  -7 9793.05 614.690   3
  -3   3  -7 8835.21 644.629   5
   3   3   8 1676.66 264.472   2
  -3  -3   8 1674.05 200.397   3
  -3   3  -8 1630.85 247.897   3
  -3   3  -8 1224.72 264.137   5
  -3  -3   9 12456.5 562.433   3
   3   3   9 13412.8 767.482   2
   3   3  10 4116.77 432.934   2
  -3  -3  10 4325.48 321.734   3
  -3   3 -10 4568.69 501.563   5
   3   3  11 7166.71 581.266   2
  -3  -3  11 7059.04 415.158   3
  -3   3 -11 8311.31 699.835   5
   3   3  12 23248.0 1100.90   2
  -3  -3  12 21596.2 771.747   3
  -3   3 -12 21493.6 1164.08   5
  -3   3 -13 4092.63 546.478   5
   3   3  13 4080.55 468.341   2
  -3  -3  13 3577.87 301.462   3
  -3   3 -13 4279.30 543.054   4
   3   3  14 33141.9 1429.98   2
  -3  -3  14 32655.1 993.109   3
  -3   3 -14 31020.0 1476.99   5
  -3   3 -14 32094.9 1487.69   4
  -3  -3  15 11794.2 578.968   3
   3   3  15 12147.5 865.491   2
  -3   3 -15 12828.6 960.377   5
  -3   3 -15 13453.9 960.075   4
   3   3  16 6012.43 617.882   2
  -3   3 -16 4921.86 600.520   5
  -3   3 -16 5544.08 626.173   4
   3   3  17 3186.56 466.609   2
  -3   3 -17 2966.13 493.304   5
  -3   3 -17 3566.20 520.673   4
   3   3  18 3061.13 484.534   2
  -3   3 -18 3163.36 504.483   5
  -3   3 -18 3020.73 492.171   4
   3   3  19 1301.47 331.854   2
  -3   3 -19 1469.90 367.475   5
  -3   3 -19 1436.10 333.996   4
  -3   3 -20 1505.96 359.337   4
  -3   3 -20 2610.37 501.663   5
   3   3  20 2211.47 446.647   2
  -3   3 -21 3104.57 514.355   4
  -3   3 -21 2803.52 509.200   5
   3   3  21 2706.21 481.788   2
   3   3  22 8947.73 876.810   2
  -3   3 -22 7964.45 862.799   5
  -3   3 -22 8493.08 857.739   4
   3   3  23 6309.89 761.416   2
  -3   3 -23 5076.94 686.641   4
  -3   3 -23 6111.33 775.160   5
  -3   3 -24 372.621 263.231   4
   3   3  24 465.661 280.381   2
  -3   3 -24 687.445 297.484   5
  -3   3 -25 3382.91 575.611   4
   3   3  25 3322.82 596.051   2
  -3   3 -25 3290.20 597.967   5
   3   3  26 1250.82 407.355   2
  -3   3 -26 383.313 220.081   4
  -3   3 -26 476.688 313.693   5
  -3   3 -27 270.738 173.926   4
  -3   4  25 2866.31 569.385   2
  -3   4  24 4760.91 685.482   2
  -3   4  23 135.090 231.928   2
  -3   4  22 1282.50 357.576   2
  -3   4  21 191.886 194.882   2
  -3   4  20 239.743 187.014   2
  -3   4  19 1178.85 332.319   2
  -3   4  18 1161.62 296.021   2
  -3   4  17 13862.2 1020.75   2
  -3   4  16 4948.74 586.464   2
  -3   4  15 1321.06 305.057   2
  -3   4  14 3796.54 491.250   2
  -3   4  13 6737.08 637.093   2
  -3   4  12 12594.0 861.480   2
  -3   4  11 1651.31 306.278   2
  -3   4  10 3380.92 429.484   2
  -3   4   9 118.929 133.494   2
  -3   4   8 6033.72 542.264   2
   3   4  -7 13562.9 565.510   3
  -3   4   7 13089.3 782.436   2
   3   4  -6 6332.30 395.667   3
  -3   4   6 6080.31 278.993   5
  -3   4   6 6102.42 521.934   2
   3   4  -5 17176.0 692.712   3
  -3   4   5 15275.7 530.345   5
  -3   4   5 17604.0 885.594   2
   3   4  -4 12855.9 612.091   3
  -3   4   4 11244.9 495.383   5
  -3   4   4 12640.6 732.019   2
  -3   4   3 93.6273 94.6823   2
  -3   4   3 236.315 105.542   5
  -3   4   2 35237.7 1350.24   3
  -3   4   2 31954.1 1005.55   5
   3   4  -2 33901.3 1239.93   2
  -3   4   2 33266.8 1210.23   2
  -3   4   1 1275.06 262.429   3
   3   4  -1 1143.00 220.489   2
  -3   4   1 1125.71 214.330   2
  -3   4   1 803.844 160.708   5
  -3   4   0 6048.76 515.889   3
  -3   4   0 5278.87 444.283   2
   3   4   0 5097.96 446.829   2
  -3   4   0 4830.95 400.708   5
  -3   4  -1 1089.04 206.460   2
  -3   4  -1 1431.80 256.486   3
   3   4   1 888.769 188.814   2
  -3   4  -1 961.461 206.596   5
  -3   4  -2 34373.4 1251.97   3
  -3   4  -2 31315.7 1161.36   2
  -3   4  -2 31983.1 1162.10   5
   3   4   2 32221.7 1213.66   2
  -3   4  -3 241.208 130.913   3
  -3   4  -3 313.096 167.640   5
   3   4   3 324.853 138.717   2
  -3   4  -4 12689.3 719.188   3
  -3   4  -4 10650.6 691.048   5
   3   4   4 12519.8 738.348   2
  -3   4  -5 17775.1 851.146   3
  -3   4  -5 15567.8 863.644   5
   3   4   5 16846.6 884.916   2
  -3   4  -6 6105.23 490.610   3
  -3   4  -6 6349.65 564.974   5
   3   4   6 6431.09 546.594   2
  -3   4  -7 12554.0 825.760   5
  -3   4  -7 13215.6 728.434   3
   3   4   7 15001.1 849.648   2
  -3   4  -8 5436.52 465.337   3
  -3   4  -8 5556.70 552.721   5
   3   4   8 5783.93 529.602   2
   3   4   9 352.229 170.868   2
  -3   4  -9 70.4462 117.091   3
  -3   4  -9 244.062 171.130   5
   3   4  10 3212.79 430.089   2
  -3   4 -10 3050.14 436.501   5
   3   4  11 1370.61 280.456   2
  -3   4 -11 1645.94 326.697   5
   3   4  12 13038.5 879.173   2
  -3   4 -12 12427.3 925.713   5
   3   4  13 6265.23 622.865   2
  -3   4 -13 7098.82 709.587   5
   3   4  14 3334.61 460.362   2
  -3   4 -14 3119.53 492.574   5
   3   4  15 1114.68 297.656   2
  -3   4 -15 858.452 303.204   5
   3   4  16 5392.98 629.981   2
  -3   4 -16 3719.88 565.338   5
   3   4  17 14644.5 1045.79   2
  -3   4 -17 13002.6 1051.58   5
  -3   4 -17 14109.6 1079.23   4
   3   4  18 1674.00 384.496   2
  -3   4 -18 1902.62 431.545   5
  -3   4 -18 2332.31 455.634   4
   3   4  19 727.236 278.623   2
  -3   4 -19 1393.57 403.640   5
  -3   4 -19 1491.32 401.455   4
   3   4  20 793.515 263.583   2
  -3   4 -20 793.367 325.568   5
  -3   4 -20 752.853 282.616   4
   3   4  21 251.100 236.976   2
  -3   4 -21 623.078 326.134   5
  -3   4 -21 457.246 206.841   4
   3   4  22 1522.68 403.695   2
  -3   4 -22 1085.17 344.525   5
  -3   4 -22 781.709 300.707   4
  -3   4 -23 300.038 284.243   5
  -3   4 -23 42.3535 116.939   4
   3   4  23 568.079 263.396   2
  -3   4 -24 3895.89 628.895   4
  -3   4 -24 4347.12 695.127   5
   3   4  24 3802.42 615.037   2
  -3   4 -25 3404.52 592.807   4
   3   4  25 2924.26 582.590   2
  -3   4 -26 1765.69 474.381   4
  -3   4 -27 3928.46 672.061   4
  -3   5  24 1165.65 373.702   2
  -3   5  23 758.652 328.070   2
  -3   5  22 123.927 131.743   2
  -3   5  21 932.105 325.625   2
  -3   5  20 2765.86 513.904   2
  -3   5  19 3065.92 533.145   2
  -3   5  18 750.972 296.412   2
  -3   5  17 3175.24 527.868   2
  -3   5  16 3309.80 509.947   2
  -3   5  15 337.523 207.857   2
  -3   5  14 2619.37 446.603   2
  -3   5  13 3791.52 519.429   2
  -3   5  12 695.321 247.149   2
  -3   5  11 25802.6 1315.78   2
  -3   5  10 11845.4 874.752   2
  -3   5   9 2201.84 378.561   2
  -3   5   8 1909.58 341.605   2
  -3   5   7 3374.57 443.491   2
  -3   5   6 1267.29 282.376   2
  -3   5   6 1201.71 162.943   5
  -3   5   5 244.806 155.725   2
  -3   5   5 228.872 90.7678   5
  -3   5   4 137.390 82.3650   5
  -3   5   4 274.201 144.852   2
  -3   5   3 6908.22 463.630   5
  -3   5   3 7191.30 609.167   2
  -3   5   2 1838.75 342.108   3
   3   5  -2 1678.34 300.467   2
  -3   5   2 1693.10 244.289   5
  -3   5   2 1279.91 263.586   2
  -3   5   1 12576.3 818.641   3
  -3   5   1 11478.4 659.368   5
   3   5  -1 12036.8 800.793   2
  -3   5   1 12015.1 780.627   2
  -3   5   0 83.2113 72.2807   3
  -3   5   0 66.1381 108.244   2
   3   5   0 2.67038 83.1406   2
  -3   5   0 132.120 130.805   5
  -3   5  -1 11717.2 759.212   3
  -3   5  -1 11281.8 748.752   2
   3   5   1 10054.6 734.398   2
  -3   5  -1 9865.70 649.218   5
  -3   5  -2 1354.67 264.440   2
  -3   5  -2 1605.33 273.039   3
   3   5   2 1620.13 313.002   2
  -3   5  -2 1496.11 282.153   5
  -3   5  -3 7785.09 592.936   3
  -3   5  -3 6779.55 573.539   5
   3   5   3 7395.07 634.837   2
  -3   5  -4 341.244 139.468   3
  -3   5  -4 240.674 162.188   5
   3   5   4 232.760 118.425   2
  -3   5  -5 204.875 110.361   3
  -3   5  -5 155.588 163.169   5
   3   5   5 254.703 134.985   2
  -3   5  -6 1508.70 254.257   3
  -3   5  -6 1246.80 274.218   5
   3   5   6 1790.74 335.097   2
  -3   5  -7 2863.20 348.604   3
  -3   5  -7 2821.80 428.263   5
   3   5   7 2481.01 396.306   2
  -3   5  -8 2009.24 366.444   5
  -3   5  -8 1868.84 280.599   3
   3   5   8 2169.46 366.914   2
  -3   5  -9 2423.21 326.374   3
  -3   5  -9 2422.20 410.994   5
   3   5   9 1844.71 355.210   2
  -3   5 -10 10890.4 868.138   5
   3   5  10 12410.9 892.405   2
  -3   5 -11 22994.4 1297.10   5
   3   5  11 25149.3 1311.29   2
  -3   5 -12 419.878 270.191   5
   3   5  12 320.656 169.363   2
   3   5  13 4198.41 548.893   2
  -3   5 -13 4187.79 597.461   5
   3   5  14 3186.58 498.959   2
  -3   5 -14 3015.50 508.557   5
  -3   5 -15 667.019 291.022   5
   3   5  15 297.567 228.137   2
   3   5  16 2578.04 486.449   2
  -3   5 -16 3504.16 574.102   5
   3   5  17 3477.64 540.117   2
  -3   5 -17 3073.68 560.237   5
   3   5  18 611.960 275.651   2
  -3   5 -18 570.110 257.502   5
  -3   5 -19 2602.58 540.798   5
   3   5  19 2705.78 510.785   2
  -3   5 -19 3009.67 560.693   4
   3   5  20 2706.86 522.535   2
  -3   5 -20 2531.13 570.975   5
  -3   5 -20 2443.46 490.388   4
   3   5  21 753.338 272.759   2
  -3   5 -21 865.751 333.422   5
  -3   5 -21 966.632 307.380   4
   3   5  22 253.859 215.446   2
  -3   5 -22 724.911 303.995   5
  -3   5 -22 340.848 216.583   4
   3   5  23 525.394 339.931   2
  -3   5 -23 695.959 284.506   4
  -3   5 -24 1229.51 395.964   4
  -3   5 -25 309.276 249.670   4
  -3   5 -26 797.909 340.526   4
  -3   6  21 1807.15 432.269   2
  -3   6  20 1279.02 401.039   2
  -3   6  19 534.366 218.801   2
  -3   6  18 217.144 140.689   2
  -3   6  17 2299.78 480.578   2
  -3   6  16 396.656 220.942   2
  -3   6  15 2581.80 489.073   2
  -3   6  14 10101.7 920.120   2
  -3   6  13 4970.69 632.058   2
  -3   6  12 500.428 240.871   2
  -3   6  11 4891.75 623.825   2
  -3   6  10 6566.91 702.905   2
  -3   6   9 3284.24 499.997   2
  -3   6   8 10929.8 869.911   2
  -3   6   7 4240.62 538.498   2
  -3   6   6 33163.9 1531.15   2
  -3   6   5 923.474 278.542   2
  -3   6   4 10675.2 832.099   2
  -3   6   3 1450.89 300.323   2
  -3   6   2 4736.89 540.273   3
  -3   6   2 4345.97 514.946   2
   3   6  -2 4154.60 517.676   2
  -3   6   1 4231.78 498.946   3
  -3   6   1 2844.41 415.423   2
   3   6  -1 4286.01 527.843   2
  -3   6   0 4739.92 517.926   3
  -3   6   0 4021.84 497.926   2
   3   6   0 3798.46 477.876   2
  -3   6  -1 3662.73 444.646   3
  -3   6  -1 3532.44 464.657   2
   3   6   1 3471.36 466.806   2
  -3   6  -2 5051.86 514.910   3
  -3   6  -2 3958.28 490.276   2
   3   6   2 5296.74 585.009   2
  -3   6  -3 2321.99 350.382   3
   3   6   3 2182.29 390.820   2
  -3   6  -4 10809.9 732.863   3
   3   6   4 10730.0 860.139   2
  -3   6  -5 1531.86 345.712   5
   3   6   5 938.496 265.992   2
  -3   6  -5 1014.08 247.846   3
  -3   6  -6 32963.3 1283.92   3
  -3   6  -6 31206.7 1458.44   5
   3   6   6 32719.7 1551.27   2
  -3   6  -7 5493.16 502.586   3
   3   6   7 5348.00 626.413   2
  -3   6  -7 5404.80 622.421   5
  -3   6  -8 12311.5 740.161   3
   3   6   8 11865.6 922.826   2
  -3   6  -9 4242.92 425.725   3
  -3   6  -9 4164.30 549.450   5
   3   6   9 3226.49 508.417   2
  -3   6 -10 6832.63 720.856   5
   3   6  10 6816.39 730.747   2
  -3   6 -11 4864.80 631.414   5
   3   6  11 6813.10 741.427   2
  -3   6 -12 66.1095 193.029   5
   3   6  12 534.541 305.431   2
  -3   6 -13 3887.88 601.897   5
   3   6  13 4698.73 643.907   2
  -3   6 -14 10503.5 974.094   5
   3   6  14 11471.5 993.138   2
  -3   6 -15 2033.59 440.968   5
   3   6  15 2393.21 462.466   2
  -3   6 -16 753.030 332.124   5
   3   6  16 1026.75 334.873   2
   3   6  17 1891.12 449.293   2
  -3   6 -17 1611.85 407.255   5
  -3   6 -18 300.507 195.375   5
   3   6  18 113.093 121.350   2
  -3   6 -19 1166.15 336.494   5
   3   6  19 915.162 302.130   2
   3   6  20 1121.01 394.736   2
  -3   6 -20 1451.67 458.414   5
   3   6  21 2362.83 499.861   2
  -3   6 -21 2319.41 523.085   4
  -3   6 -22 624.520 278.779   4
  -3   7  18 1169.37 388.027   2
  -3   7  17 3789.08 647.572   2
  -3   7  16 615.895 313.449   2
  -3   7  15 1561.87 392.903   2
  -3   7  14 247.052 177.971   2
  -3   7  13 1696.12 404.637   2
  -3   7  12 4418.91 631.534   2
  -3   7  11 997.660 335.487   2
  -3   7  10 246.828 158.257   2
  -3   7   9-19.5368 171.508   2
  -3   7   8 3404.29 536.460   2
  -3   7   7 4213.22 601.716   2
  -3   7   6 1994.87 406.625   2
  -3   7   5 2035.11 400.530   2
  -3   7   4 8376.02 809.447   2
  -3   7   3 10516.1 892.186   2
  -3   7   2 3100.73 492.079   2
  -3   7   2 2709.23 433.665   3
   3   7  -1 1890.08 420.272   2
  -3   7   1 2619.16 428.715   3
  -3   7   1 2197.78 411.691   2
  -3   7   0 153.727 133.783   3
  -3   7   0 202.913 100.575   2
   3   7   0 128.415 158.772   2
  -3   7  -1 2007.62 395.102   2
  -3   7  -1 2528.05 397.179   3
   3   7   1 1959.05 414.229   2
  -3   7  -2 3289.42 441.430   3
   3   7   2 3345.66 512.537   2
  -3   7  -3 11113.5 788.872   3
   3   7   3 9315.52 855.994   2
  -3   7  -4 8967.74 699.255   3
   3   7   4 8477.64 819.308   2
   3   7   5 2424.36 463.572   2
  -3   7  -5 1977.42 323.706   3
   3   7   6 1540.86 380.015   2
   3   7   7 5340.01 673.490   2
  -3   7  -7 3928.01 558.337   5
  -3   7  -8 3454.58 527.819   5
   3   7   8 3760.08 564.685   2
  -3   7  -9 822.080 325.061   5
   3   7   9 182.724 164.363   2
  -3   7 -10 730.073 271.796   5
   3   7  10 544.133 240.771   2
  -3   7 -11 1071.34 334.905   5
   3   7  11 1918.85 440.503   2
  -3   7 -12 3102.45 556.398   5
   3   7  12 4669.85 651.232   2
   3   7  13 1543.60 433.738   2
  -3   7 -13 1233.32 366.830   5
  -3   7 -14 614.455 255.490   5
   3   7  14 704.856 312.723   2
  -3   7 -15 941.892 287.958   5
   3   7  15 1219.34 374.464   2
   3   7  16 1088.82 372.726   2
  -3   7 -16 874.319 343.245   5
  -3   7 -17 2201.53 492.515   5
   3   7  17 3757.27 628.586   2
   3   7  18 1041.26 381.210   2
  -3   8  14 1200.37 365.302   2
  -3   8  13-50.3970 203.297   2
  -3   8  12 833.372 316.046   2
  -3   8  11 2241.45 492.259   2
  -3   8  10 107.835 120.523   2
  -3   8   9 819.060 325.975   2
  -3   8   8 4417.48 658.948   2
  -3   8   7 1119.65 336.322   2
  -3   8   6 1526.04 366.077   2
  -3   8   5 767.189 272.918   2
  -3   8   4-57.4358 124.965   3
  -3   8   4 59.7248 142.511   2
  -3   8   3 1970.81 401.175   3
  -3   8   3 2089.49 419.544   2
  -3   8   2 2652.59 449.060   3
  -3   8   2 1849.80 420.505   2
  -3   8   1 1047.59 303.594   3
  -3   8   1 953.737 313.821   2
  -3   8   0 3270.21 546.204   2
   3   8   0 2809.63 518.338   2
  -3   8   0 3554.24 501.407   3
   3   8   1 1061.66 325.373   2
   3   8   2 2526.52 498.120   2
   3   8   3 1413.21 384.018   2
   3   8   4 163.983 169.892   2
   3   8   5 326.084 160.718   2
   3   8   6 840.788 340.050   2
   3   8   7 1414.60 388.137   2
   3   8   8 4310.59 666.149   2
  -3   8  -8 3504.67 567.893   5
   3   8   9 94.8809 157.443   2
  -3   8  -9 247.573 195.279   5
  -3   8 -10 431.167 239.800   5
   3   8  10 263.734 211.055   2
  -3   8 -11 2555.61 511.470   5
   3   8  11 2124.34 480.657   2
  -3   8 -12 1056.75 339.431   5
   3   8  12 1337.94 439.146   2
   3   8  13-20.0745 167.763   2
  -3   8 -13-9.80808 155.655   5
  -3   8 -14 1322.33 419.550   5
  -3   9   6-81.1896 194.457   2
  -3   9   5 974.004 294.216   3
  -3   9   5 1039.62 385.755   2
  -3   9   4 1941.96 457.642   2
  -3   9   3 104.341 162.859   2
  -3   9   2 1304.76 371.830   2
  -3   9   1 158.110 195.694   2
   3   9   1 196.014 184.920   2
   3   9   2 896.968 348.520   2
   3   9   3 288.748 240.158   2
   3   9   4 1365.78 409.183   2
   3   9   5 659.623 295.127   2
  -3   9  -7 102.729 140.692   5
  -3   9  -8 1480.41 410.098   5
  -3   9  -9-48.4467 159.062   5
  -3   9 -10 3145.49 595.599   5
   4   0   0 13619.4 772.658   1
  -4   0   0 14804.2 809.615   3
   4   0  -1 7146.15 555.426   1
   4   0   1 7057.29 554.983   1
  -4   0   1 7004.73 551.572   3
  -4   0  -1 6472.43 530.693   3
   4   0  -2 231.888 200.138   1
   4   0   2 258.006 177.274   1
  -4   0   2 52.6268 86.9120   3
  -4   0  -2 131.022 124.199   3
   4   0   3 107425. 2521.08   1
  -4   0   3 109051. 2533.49   3
  -4   0  -3 109633. 2564.88   3
   4   0  -3 106630. 2511.00   1
  -4   0   4 96802.9 2337.77   3
   4   0   4 94956.8 1513.88   2
   4   0  -4 92291.6 2299.46   1
   4   0   4 96092.1 2342.62   1
  -4   0   5 70072.1 1935.84   3
   4   0  -5 71589.2 1675.37   4
   4   0  -5 69139.8 1925.22   1
   4   0   5 72866.7 1959.94   1
   4   0  -6 165739. 3380.08   1
  -4   0   6 166693. 3421.50   3
  -4   0  -6 167185. 3515.00   5
   4   0  -6 170797. 3011.71   4
   4   0   6 171829. 3419.25   1
  -4   0   7 229.361 178.641   3
  -4   0  -7 269.237 223.312   5
   4   0  -7 411.193 238.151   1
   4   0   7 246.820 203.913   1
  -4   0   8 1852.64 304.249   3
  -4   0  -8 2271.58 357.421   5
   4   0   8 2627.96 340.595   1
   4   0  -8 2030.61 302.322   1
  -4   0   9 19572.7 974.197   3
  -4   0  -9 18955.5 1031.67   5
   4   0  -9 17450.1 888.414   1
   4   0   9 19414.2 927.601   1
  -4   0  10 1278.64 260.538   3
   4   0  10 1477.22 257.909   1
   4   0 -10 1385.75 248.163   1
  -4   0 -10 1483.77 315.613   5
  -4   0  11 9934.10 704.237   3
   4   0  11 8776.74 619.347   1
  -4   0 -11 9677.77 768.260   5
   4   0 -11 9063.36 625.100   1
  -4   0  12 501.049 176.306   3
  -4   0 -12 371.704 201.682   5
  -4   0  13 1258.98 266.136   3
  -4   0 -13 1422.77 305.371   5
  -4   0  14 15350.9 918.535   3
  -4   0 -14 16206.5 1050.70   5
  -4   0  15 428.270 199.195   3
  -4   0 -15 234.569 191.024   5
  -4   0 -16 8251.32 827.772   5
  -4   0 -17 72061.7 2493.12   5
  -4   0 -18 16426.0 1165.77   5
  -4   0 -19 536.870 295.556   5
  -4   0 -20 2217.71 450.567   5
  -4   0 -21 5499.26 728.229   5
  -4   0 -22 2334.25 476.005   5
  -4   0 -23 2187.41 490.427   5
  -4   0 -24 4991.72 724.080   5
  -4   0 -25 5132.23 743.969   5
  -4   0 -26 6615.81 848.385   5
  -4   0 -27 936.886 406.330   5
  -4  -1 -27 4086.16 709.783   5
  -4  -1 -26 1532.23 449.077   5
  -4  -1 -25 913.321 365.235   5
  -4  -1 -24 3471.48 607.345   5
  -4  -1 -23 2184.69 490.004   5
  -4  -1 -22 7413.76 832.140   5
  -4  -1 -21 1210.34 342.784   5
  -4  -1 -20 3556.69 565.448   5
  -4  -1 -19 5821.52 705.218   5
  -4  -1 -18 1454.32 347.730   5
   4   1 -17 2603.86 339.474   1
  -4  -1 -17 2435.97 449.916   5
  -4  -1 -16 14983.8 1064.46   5
   4   1 -16 13848.0 790.803   1
  -4  -1 -15 1205.40 338.031   5
   4   1 -15 1288.09 258.672   1
  -4  -1 -14 10361.4 841.004   5
   4   1 -14 9389.97 657.853   1
   4   1 -13 3596.02 404.696   1
   4   1 -12 1460.39 252.950   1
   4   1 -12 1448.99 160.442   4
  -4   1  11 8572.00 689.308   3
   4   1 -11 8663.86 625.672   1
   4   1 -11 8703.42 432.997   4
   4   1 -10 5679.78 366.924   4
  -4   1  10 6034.30 568.200   3
   4   1 -10 5972.70 513.777   1
   4   1  -9 7408.82 588.059   1
   4   1  -9 7012.90 427.554   4
  -4   1   8 8666.48 668.310   3
  -4   1   8 9188.75 490.998   2
   4   1  -8 8953.79 636.584   1
   4   1  -8 8997.58 503.916   4
  -4   1   7 29848.5 1243.30   3
  -4   1   7 29261.0 876.825   2
   4   1  -7 28913.6 1175.62   1
   4   1  -7 27654.3 955.059   4
  -4   1   6 43007.2 1519.43   3
  -4   1   6 44361.0 1061.94   2
   4   1  -6 42189.9 1462.66   1
  -4   1   5 3091.44 223.704   2
  -4   1   5 2916.43 369.239   3
   4   1  -5 3314.31 390.582   1
   4  -1   5 3516.42 246.022   2
  -4   1   5 4033.95 351.336   4
  -4   1   4 13128.3 435.630   2
  -4   1   4 13444.3 796.207   3
   4  -1   4 12113.7 420.796   2
   4   1  -4 11102.1 717.008   1
  -4   1   4 11737.5 623.946   4
  -4   1   3 12178.7 748.566   3
   4   1  -3 10841.2 701.163   1
   4  -1   3 12013.4 373.584   2
  -4   1   3 11747.0 364.512   2
  -4   1   3 10804.4 611.430   4
   4   1  -2 286.227 152.896   1
  -4   1   2 123.639 32.2255   2
  -4   1   2 134.361 107.615   3
   4  -1   2 88.3381 26.5742   2
  -4   1   1 17664.3 906.151   3
   4   1  -1 19711.7 956.592   1
  -4   1   1 18789.7 862.706   4
  -4   1   0 110.538 139.459   4
  -4   1   0 149.647 110.780   3
   4   1   0 272.194 131.032   1
  -4  -1   0 70.2325 94.1088   3
  -4  -1   1 18299.8 402.829   2
  -4   1  -1 20335.6 964.945   3
  -4  -1   1 19036.9 905.021   3
   4   1   1 17662.8 906.713   1
  -4   1  -1 19157.1 911.548   4
  -4   1  -2 505.526 172.007   4
   4   1   2 21.4735 139.177   1
  -4   1  -2-50.8795 84.3757   3
   4   1   2 141.731 35.6314   2
  -4  -1   2 199.195 116.896   3
   4  -1  -2 76.1964 46.0615   5
  -4   1  -2 329.492 132.183   5
  -4  -1   2 181.107 37.9552   2
  -4  -1   3 11185.3 690.615   3
  -4   1  -3 11619.8 721.463   3
   4   1   3 10904.5 698.763   1
  -4   1  -3 10839.2 666.387   5
  -4  -1   3 11527.6 369.202   2
   4   1   3 11436.7 378.648   2
   4  -1  -3 11389.3 564.417   5
  -4   1  -3 11307.3 717.987   4
  -4  -1   4 13114.9 734.439   3
  -4   1  -4 12460.1 759.662   3
  -4  -1   4 13010.0 437.688   2
   4  -1  -4 11399.0 553.755   5
  -4   1  -4 11592.9 707.708   5
  -4   1  -4 10909.2 723.953   4
   4   1   4 11493.6 728.445   1
   4   1   4 12124.8 432.821   2
   4   1   5 2967.33 226.159   2
  -4  -1   5 3626.35 383.323   3
  -4   1  -5 3201.75 393.423   3
   4  -1  -5 2941.56 264.962   5
   4   1   5 2795.04 354.722   1
  -4  -1   5 3072.15 228.816   2
  -4   1  -5 3224.44 421.090   4
  -4   1  -5 3280.36 387.726   5
   4   1   6 43607.7 1070.51   2
  -4  -1   6 45366.0 1439.71   3
  -4   1  -6 40845.3 1460.48   5
   4   1   6 44062.9 1481.37   1
   4  -1  -6 38971.3 1076.57   5
  -4   1  -6 43103.5 1549.74   4
  -4  -1   7 30146.8 1149.48   3
   4   1   7 28505.7 881.761   2
   4   1   7 26926.3 1148.34   1
  -4   1  -7 28726.2 1228.40   5
   4  -1  -7 27675.2 842.754   5
  -4   1  -7 27757.2 1250.95   4
  -4   1  -8 9793.95 722.586   5
  -4  -1   8 9754.98 641.330   3
   4   1   8 8832.15 490.754   2
   4   1   8 9141.57 648.851   1
   4  -1  -8 8879.30 435.832   5
  -4   1  -8 9593.36 731.112   4
  -4  -1   9 8618.00 606.344   3
   4   1   9 8225.45 500.024   2
   4   1   9 7238.37 567.409   1
  -4   1  -9 7550.47 643.270   5
   4  -1  -9 7375.08 392.352   5
  -4   1  -9 6216.89 600.058   4
  -4  -1  10 6055.49 509.356   3
   4   1  10 5698.32 509.497   1
  -4   1 -10 6181.98 595.721   5
  -4   1 -10 4995.30 549.205   4
  -4  -1  11 9136.22 634.893   3
   4   1  11 7875.84 592.265   1
  -4   1 -11 8966.28 732.536   5
  -4   1 -11 8550.90 722.269   4
  -4   1 -12 735.645 239.747   4
  -4  -1  12 1214.60 239.982   3
   4   1  12 1092.02 241.647   1
  -4   1 -12 1360.71 316.403   5
   4   1  13 3232.40 389.572   1
  -4  -1  13 4269.28 450.310   3
  -4   1 -13 2924.91 459.563   5
  -4   1 -13 3686.52 498.867   4
   4   1  14 9574.48 659.866   1
  -4  -1  14 10432.9 721.281   3
  -4   1 -14 9485.87 810.870   5
  -4   1 -14 9661.17 810.804   4
  -4   1 -15 1317.58 308.994   4
   4   1  15 837.659 223.832   1
  -4  -1  15 901.279 231.187   3
  -4   1 -15 985.730 318.015   5
  -4  -1  16 13550.5 848.809   3
  -4   1 -16 14215.8 1033.98   5
   4   1  16 12515.0 748.345   1
  -4   1 -16 12713.9 958.719   4
  -4  -1  17 2684.43 390.068   3
  -4   1 -17 1944.52 397.783   5
   4   1  17 2749.34 344.613   1
  -4  -1  18 897.410 245.639   3
  -4   1 -18 1013.88 295.896   5
  -4  -1  19 5505.04 567.252   3
  -4   1 -19 4763.01 652.181   5
  -4  -1  20 3207.16 446.768   3
  -4   1 -20 3503.36 560.076   5
  -4  -1  21 710.656 226.057   3
  -4   1 -21 1003.14 340.112   5
  -4  -1  22 8577.64 747.005   3
  -4   1 -22 8805.23 920.469   5
  -4   1 -23 1685.64 464.026   5
  -4   1 -24 3767.98 635.348   5
  -4   1 -25 1041.59 393.570   5
  -4   1 -26 569.605 354.514   5
   4   2 -18 462.498 190.930   1
  -4   2  18 400.012 181.097   2
  -4   2  17 1362.55 280.125   2
   4   2 -17 1080.15 235.180   1
   4   2 -16 1669.04 284.791   1
  -4   2  16 1252.55 276.924   2
   4   2 -15 887.248 228.604   1
  -4   2  15 718.101 192.831   2
  -4   2  14 6461.50 562.942   2
   4   2 -14 6095.83 554.003   1
  -4   2  13 11055.9 721.865   2
   4   2 -13 11445.9 762.146   1
  -4   2  12 6347.87 526.998   2
   4   2 -12 6108.30 551.940   1
  -4   2  11 206.811 80.0205   4
  -4   2  11 110.728 107.081   2
  -4   2  10 10236.9 620.014   2
  -4   2  10 9852.86 490.971   4
  -4   2   9 1461.78 311.533   3
  -4   2   9 1118.37 192.639   2
  -4   2   9 1496.65 208.747   4
  -4   2   8 8283.03 678.844   3
  -4   2   8 8290.23 513.874   2
  -4   2   8 8054.00 481.556   4
  -4   2   7 6178.76 424.957   2
  -4   2   7 5378.54 544.068   3
  -4   2   7 5365.59 405.483   4
  -4   2   6 2827.24 268.912   2
  -4   2   6 3281.12 423.782   3
   4  -2   6 2763.15 272.738   2
  -4   2   6 3213.20 319.613   4
  -4   2   5 20965.0 1057.63   3
   4  -2   5 20582.9 746.182   2
  -4   2   5 18996.9 826.699   4
  -4   2   5 21876.3 749.149   2
  -4   2   4 7792.22 622.027   3
   4  -2   4 7851.45 418.301   2
  -4   2   4 7328.59 516.662   4
  -4   2   4 7727.97 413.494   2
  -4   2   3 6094.27 546.258   3
  -4   2   3 6172.04 348.692   2
  -4   2   3 6079.68 477.447   4
   4  -2   3 5970.38 351.832   2
  -4   2   2 8603.00 645.152   3
  -4   2   2 7257.95 365.923   2
  -4   2   2 7468.80 540.529   4
   4  -2   2 7181.62 376.567   2
   4  -2   1 8146.25 391.261   2
  -4   2   1 8499.89 644.002   3
  -4  -2  -1 7962.30 392.089   2
  -4   2   1 8705.23 396.127   2
  -4   2   1 7873.51 487.288   5
  -4   2   1 9094.93 608.171   4
  -4  -2   0 9417.70 421.821   2
   4  -2   0 9576.31 426.211   2
  -4   2   0 9056.38 661.755   3
  -4   2   0 9975.27 573.930   5
  -4   2   0 9618.51 638.932   4
  -4  -2   1 8704.56 409.704   2
  -4   2  -1 8665.98 636.673   3
   4  -2  -1 8030.01 390.695   2
   4  -2  -1 8498.79 500.485   5
  -4   2  -1 8317.65 540.970   5
   4   2   1 8588.84 411.237   2
  -4   2  -1 8763.47 623.639   4
  -4   2  -2 7307.89 582.450   3
  -4   2  -2 7329.50 522.555   5
   4  -2  -2 7350.03 443.083   5
   4   2   2 6951.97 374.333   2
  -4   2  -2 7051.38 572.668   4
  -4  -2   2 7683.05 384.590   2
  -4   2  -3 5576.94 473.553   5
  -4   2  -3 6121.26 534.054   3
  -4  -2   3 6548.21 507.643   3
   4   2   3 6202.73 364.700   2
  -4   2  -3 5421.81 513.988   4
  -4  -2   3 6288.31 359.219   2
   4  -2  -3 5839.84 374.440   5
  -4   2  -4 8351.47 631.626   3
   4  -2  -4 6933.85 394.630   5
  -4  -2   4 7718.55 549.114   3
  -4   2  -4 7503.58 562.188   5
  -4  -2   4 8091.94 429.641   2
  -4   2  -4 7971.13 629.559   4
   4   2   4 7711.60 426.497   2
  -4   2  -5 21737.9 1027.47   3
  -4   2  -5 20444.1 977.430   5
  -4  -2   5 19668.5 894.389   3
   4  -2  -5 19890.1 650.326   5
  -4  -2   5 19463.8 721.114   2
  -4   2  -5 20909.7 1051.86   4
   4   2   5 20852.1 750.575   2
   4   2   6 2477.27 262.969   2
  -4  -2   6 3253.99 347.012   3
  -4   2  -6 3944.77 434.135   5
   4  -2  -6 3418.12 231.343   5
  -4   2  -6 2740.42 360.829   3
  -4  -2   6 2689.30 269.332   2
  -4   2  -6 3767.06 459.378   4
   4   2   7 5005.08 391.039   2
  -4  -2   7 6193.22 484.668   3
  -4   2  -7 6154.84 543.168   3
  -4   2  -7 5008.69 504.025   5
   4  -2  -7 5377.85 267.434   5
  -4   2  -7 5942.32 569.205   4
  -4   2  -8 9234.15 702.922   5
   4   2   8 9007.90 549.780   2
  -4  -2   8 9219.73 597.997   3
   4  -2  -8 8429.32 300.390   5
  -4   2  -8 9462.18 737.202   4
   4   2   9 1460.65 231.208   2
  -4  -2   9 1437.16 243.060   3
  -4   2  -9 1411.30 299.168   5
  -4   2  -9 1848.55 341.584   4
   4   2  10 10269.7 631.492   2
  -4  -2  10 10095.3 635.228   3
  -4   2 -10 11303.4 808.121   5
  -4   2 -10 10218.1 788.646   4
   4   2  11 49.1942 69.6000   2
  -4  -2  11 71.8986 78.0130   3
  -4   2 -12 5487.03 605.300   5
  -4  -2  12 6348.57 508.690   3
   4   2  12 6993.43 558.617   2
  -4   2 -12 6873.63 681.597   4
  -4  -2  13 10574.8 670.248   3
   4   2  13 10392.8 710.059   2
  -4   2 -13 11345.6 882.434   5
   4   2  13 10953.4 739.430   1
  -4   2 -13 12477.4 926.129   4
  -4  -2  14 7301.60 561.444   3
   4   2  14 6308.79 569.086   2
  -4   2 -14 5819.88 652.060   5
   4   2  14 7179.12 591.128   1
  -4   2 -14 7291.19 724.044   4
  -4   2 -15 852.777 280.935   4
  -4  -2  15 872.634 223.495   3
   4   2  15 955.946 250.286   2
  -4   2 -15 623.657 216.159   5
   4   2  15 896.669 212.920   1
  -4   2 -16 1474.91 344.091   4
  -4  -2  16 1253.94 234.574   3
   4   2  16 1666.15 285.442   1
   4   2  16 1638.87 298.891   2
  -4   2 -16 1934.96 392.533   5
  -4   2 -17 1204.92 328.194   4
   4   2  17 1218.46 246.431   1
  -4  -2  17 1639.73 294.347   3
   4   2  17 1142.34 266.551   2
  -4   2 -17 1337.57 343.464   5
  -4   2 -18 434.047 249.103   4
  -4  -2  18 714.296 202.081   3
   4   2  18 751.631 220.890   2
  -4   2 -18 735.395 278.777   5
  -4   2 -19 1046.30 318.566   4
   4   2  19 946.016 273.171   2
  -4   2 -19 869.072 323.639   5
  -4   2 -20 1037.94 319.370   4
  -4   2 -20 1290.76 403.171   5
  -4   2 -21 1293.39 359.594   4
  -4   2 -21 2096.29 467.457   5
  -4   2 -22 395.092 215.491   4
  -4   2 -22 381.836 226.192   5
  -4   2 -23 2912.89 560.603   5
  -4   2 -24 2893.31 573.410   5
  -4   2 -25 3745.51 673.494   5
   4   2  27 1622.00 447.748   2
  -4   3  26 326.470 232.729   2
  -4   3  25 4036.83 636.831   2
  -4   3  24 4939.10 687.131   2
  -4   3  23 1550.03 395.059   2
  -4   3  22 2227.61 437.957   2
  -4   3  21 965.114 306.136   2
  -4   3  20 847.724 258.542   2
  -4   3  19 1013.70 300.780   2
  -4   3  18 6865.07 692.951   2
   4   3 -18 5967.04 578.009   1
  -4   3  17 4104.80 524.922   2
  -4   3  16 666.550 207.485   2
  -4   3  15 6189.16 602.807   2
  -4   3  14 403.540 172.218   2
  -4   3  13 5096.19 512.960   2
  -4   3  12 48054.9 1634.77   2
  -4   3  12 45529.3 1249.62   4
  -4   3  11 6168.55 540.400   2
  -4   3  10 3730.89 408.525   2
  -4   3   9 16544.0 842.506   2
  -4   3   8 16243.1 810.735   2
  -4   3   7 5121.25 555.913   3
  -4   3   7 4726.59 414.876   2
  -4   3   6 4023.76 496.471   3
  -4   3   6 4053.18 376.288   2
  -4   3   5 5765.67 574.962   3
  -4   3   5 5224.97 411.802   2
  -4   3   4 40391.6 1535.15   3
  -4   3   4 34962.0 1124.44   2
  -4   3   3 9991.78 735.039   3
  -4   3   3 8905.14 474.947   5
  -4   3   2 4245.00 468.264   3
  -4   3   2 4377.39 349.312   2
  -4   3   2 3989.22 333.717   5
  -4   3   1 10338.9 728.083   3
  -4   3   1 8904.80 527.922   5
  -4   3   1 9024.04 504.269   2
  -4   3   0 5109.31 505.192   3
  -4   3   0 4323.59 379.554   5
  -4   3   0 4278.97 346.408   2
   4   3   0 4534.54 364.325   2
  -4   3  -1 9882.24 706.832   3
   4   3   1 8845.91 518.136   2
  -4   3  -1 8803.69 566.751   5
  -4   3  -2 3933.92 440.642   3
  -4   3  -2 3752.32 380.689   5
   4   3   2 3248.95 312.394   2
  -4   3  -3 10940.2 732.811   3
  -4   3  -3 10479.6 668.881   5
   4   3   3 10376.9 585.530   2
  -4   3  -4 36808.0 1395.75   3
  -4   3  -4 34646.9 1303.49   5
   4   3   4 36870.7 1176.02   2
  -4   3  -5 4503.72 479.018   3
  -4   3  -5 5439.36 510.867   5
   4   3   5 5263.14 427.560   2
  -4   3  -6 3245.62 399.261   3
   4   3   6 3375.46 349.025   2
  -4   3  -7 4536.52 478.054   3
  -4   3  -7 4686.18 503.553   5
  -4   3  -7 4932.81 555.577   4
   4   3   7 4283.06 406.996   2
  -4   3  -8 16507.3 964.603   5
   4   3   8 16923.3 841.793   2
  -4  -3   8 16606.5 786.091   3
  -4   3  -8 16153.7 912.219   3
  -4   3  -8 16775.5 1039.15   4
   4   3   9 14663.2 810.039   2
  -4  -3   9 16182.4 764.938   3
  -4   3  -9 15401.7 956.118   5
  -4   3  -9 15216.2 997.954   4
   4   3  10 4109.05 434.569   2
  -4  -3  10 3360.22 347.975   3
  -4   3 -10 3136.83 445.192   5
  -4   3 -10 2881.60 450.446   4
   4   3  11 6261.66 552.048   2
  -4  -3  11 5790.56 454.686   3
  -4   3 -11 4873.80 571.015   5
  -4   3 -11 6968.78 703.534   4
   4   3  12 47848.6 1662.85   2
  -4  -3  12 48156.6 1421.73   3
  -4   3 -12 44286.1 1797.99   5
  -4   3 -12 45809.3 1883.24   4
   4   3  13 5951.69 571.410   2
  -4  -3  13 5991.31 466.083   3
  -4   3 -13 6653.85 694.646   5
  -4   3 -13 7121.51 735.296   4
   4   3  14 187.692 126.334   2
  -4  -3  14 306.188 127.762   3
  -4   3 -14 627.242 268.219   5
  -4   3 -14 279.593 207.055   4
   4   3  15 6136.47 624.284   2
  -4   3 -15 7164.92 748.016   5
  -4   3 -15 6434.28 715.884   4
   4   3  16 1043.90 277.448   2
  -4   3 -16 1050.88 287.183   5
  -4   3 -16 1246.81 318.787   4
  -4   3 -17 3435.45 544.322   4
   4   3  17 2955.85 449.854   2
  -4   3 -17 4358.40 604.255   5
   4   3  18 6307.27 671.470   2
  -4   3 -18 5230.61 696.901   5
  -4   3 -18 6523.97 763.451   4
  -4   3 -19 422.637 241.076   4
   4   3  19 1045.11 294.918   2
  -4   3 -19 1407.32 379.882   5
  -4   3 -20 514.734 231.606   4
   4   3  20 829.763 261.939   2
  -4   3 -20 651.869 280.628   5
  -4   3 -21 1496.97 391.899   4
   4   3  21 881.414 326.708   2
  -4   3 -21 1147.40 413.954   5
  -4   3 -22 2280.60 493.473   4
   4   3  22 2850.42 517.509   2
  -4   3 -22 2594.41 536.838   5
  -4   3 -23 1961.74 450.403   4
   4   3  23 2670.03 529.216   2
  -4   3 -23 2455.28 533.969   5
  -4   3 -24 3453.25 605.074   4
   4   3  24 5107.95 701.959   2
  -4   3 -24 4314.63 701.722   5
  -4   3 -25 3118.55 595.401   4
   4   3  25 4954.92 723.902   2
  -4   3 -26 1032.97 366.110   4
   4   3  26 1240.15 397.381   2
  -4   4  25 918.380 338.794   2
  -4   4  24 1593.39 399.325   2
  -4   4  23 2461.69 504.519   2
  -4   4  22 1174.53 319.423   2
  -4   4  21 1372.84 391.141   2
  -4   4  20 3647.48 559.810   2
  -4   4  19 3585.18 542.051   2
  -4   4  18 9334.15 856.423   2
  -4   4  17 5851.70 676.497   2
  -4   4  16 644.504 217.883   2
  -4   4  15 2784.80 432.303   2
  -4   4  14 4161.44 519.939   2
  -4   4  13 1003.90 265.627   2
  -4   4  12 4463.90 508.043   2
  -4   4  11 2938.24 412.599   2
  -4   4  10 10669.0 755.500   2
  -4   4   9 16894.7 936.126   2
  -4   4   8 2926.41 383.203   2
  -4   4   7 9836.50 681.833   2
  -4   4   6 15988.3 1019.05   3
  -4   4   6 15325.2 837.583   2
  -4   4   5 2968.40 436.602   3
  -4   4   5 2506.83 218.180   5
  -4   4   4 7377.21 421.653   5
  -4   4   4 8255.55 710.898   3
  -4   4   4 8745.71 606.825   2
  -4   4   3 2985.36 425.427   3
  -4   4   3 2814.02 279.872   5
  -4   4   3 3103.50 347.848   2
  -4   4   2 2549.27 385.251   3
  -4   4   2 2184.23 295.068   2
  -4   4   2 2364.68 279.113   5
  -4   4   1 13624.8 879.764   3
  -4   4   1 12777.4 661.362   5
  -4   4   1 11752.8 680.935   2
  -4   4   0 1732.66 260.172   2
   4   4   0 2000.15 283.682   2
  -4   4   0 1627.16 306.945   3
  -4   4   0 1914.06 264.473   5
  -4   4  -1 13392.6 852.792   3
  -4   4  -1 11851.5 692.985   5
   4   4   1 13062.6 732.702   2
  -4   4  -2 2198.38 357.041   3
   4   4   2 2483.32 316.455   2
  -4   4  -2 2685.59 336.628   5
  -4   4  -3 3551.55 423.010   3
  -4   4  -3 2684.32 353.597   5
   4   4   3 2831.99 355.087   2
  -4   4  -4 8164.91 651.809   3
  -4   4  -4 7364.43 602.746   5
   4   4   4 9036.67 633.730   2
  -4   4  -5 2391.79 371.089   5
  -4   4  -5 2302.66 349.034   3
   4   4   5 2067.76 306.707   2
  -4   4  -6 15191.5 890.866   3
   4   4   6 15259.7 858.389   2
  -4   4  -6 15648.1 931.099   5
  -4   4  -7 8901.46 677.778   3
  -4   4  -7 9648.97 749.053   5
   4   4   7 10446.8 715.641   2
  -4   4  -8 2216.59 350.831   3
  -4   4  -8 2079.68 350.827   5
   4   4   8 2083.59 319.826   2
  -4   4  -9 16884.8 947.303   3
  -4   4  -9 15838.5 1017.03   5
   4   4   9 18268.3 976.918   2
   4   4  10 10793.6 767.710   2
  -4   4 -10 9346.17 798.863   5
   4   4  11 3743.95 472.133   2
  -4   4 -11 4273.41 559.864   5
   4   4  12 5783.38 592.982   2
  -4   4 -12 4826.40 595.146   5
  -4   4 -12 5978.10 687.582   4
   4   4  13 661.906 223.571   2
  -4   4 -13 675.270 242.878   5
  -4   4 -13 846.328 309.527   4
   4   4  14 4261.58 536.800   2
  -4   4 -14 3053.16 494.350   5
  -4   4 -14 3879.18 585.254   4
   4   4  15 2986.61 464.944   2
  -4   4 -15 3552.21 557.968   5
  -4   4 -15 3072.23 539.892   4
   4   4  16 774.101 230.551   2
  -4   4 -16 681.368 259.255   5
  -4   4 -16 727.712 307.236   4
   4   4  17 7131.72 743.286   2
  -4   4 -17 5764.17 714.481   5
  -4   4 -17 5756.56 741.475   4
   4   4  18 9648.87 880.040   2
  -4   4 -18 8973.31 914.726   5
  -4   4 -18 8965.89 910.979   4
   4   4  19 3716.53 556.287   2
  -4   4 -19 3118.26 548.476   5
  -4   4 -19 4156.30 642.834   4
   4   4  20 4252.54 612.186   2
  -4   4 -20 4092.98 653.463   5
  -4   4 -20 3356.55 590.401   4
  -4   4 -21 682.005 291.016   4
   4   4  21 1158.76 357.035   2
  -4   4 -21 661.597 329.604   5
  -4   4 -22 1352.99 387.558   4
   4   4  22 1180.01 366.915   2
  -4   4 -22 1398.07 414.159   5
  -4   4 -23 2622.79 558.946   4
   4   4  23 2344.33 492.940   2
  -4   4 -23 1836.86 503.158   5
  -4   4 -24 1686.97 448.030   4
   4   4  24 1755.80 424.714   2
  -4   4 -25 1070.94 371.544   4
   4   4  25 1030.25 356.623   2
  -4   5  23 1614.29 439.312   2
  -4   5  22 771.582 274.837   2
  -4   5  21 179.610 234.894   2
  -4   5  20 2097.47 459.257   2
  -4   5  19 3046.31 521.609   2
  -4   5  18 892.274 305.122   2
  -4   5  17 5416.02 668.145   2
  -4   5  16 5209.65 646.928   2
  -4   5  15 8737.84 819.650   2
  -4   5  14 10179.7 860.423   2
  -4   5  13 1155.48 301.254   2
  -4   5  12 162.085 154.875   2
  -4   5  11 3514.98 473.196   2
  -4   5  10 3306.35 453.651   2
  -4   5   9 2560.63 398.577   2
  -4   5   8 7800.56 677.778   2
  -4   5   7 10956.9 793.125   2
  -4   5   6 8102.47 762.088   3
  -4   5   6 8037.37 668.508   2
  -4   5   5 12345.6 926.435   3
  -4   5   5 11753.1 809.276   2
  -4   5   4 4575.51 562.822   3
  -4   5   4 4242.83 481.429   2
  -4   5   3 4789.55 562.934   3
  -4   5   3 4356.13 467.567   2
  -4   5   3 3974.67 353.635   5
  -4   5   2 4734.43 555.165   3
  -4   5   2 4497.94 392.422   5
  -4   5   2 5204.73 512.166   2
   4   5  -1 300.679 166.834   2
  -4   5   1 695.253 232.502   3
  -4   5   1 402.283 143.158   2
  -4   5   1 333.060 158.514   5
  -4   5   0 711.190 184.243   2
   4   5   0 524.620 163.232   2
  -4   5   0 930.806 258.000   3
  -4   5   0 649.227 183.032   5
   4   5   1 62.6160 96.3660   2
  -4   5  -1 292.931 146.964   3
  -4   5  -1 336.432 154.066   5
  -4   5  -2 5272.20 558.812   3
  -4   5  -2 4783.57 479.174   5
   4   5   2 5541.89 544.244   2
  -4   5  -3 5042.84 539.364   3
  -4   5  -3 4836.94 504.264   5
   4   5   3 4542.90 492.508   2
  -4   5  -4 4778.08 515.148   3
  -4   5  -4 4081.13 467.770   5
   4   5   4 3526.44 445.175   2
  -4   5  -5 11999.5 810.114   3
  -4   5  -5 11900.1 835.817   5
   4   5   5 12996.1 864.340   2
  -4   5  -6 7411.06 637.611   3
  -4   5  -6 7594.24 691.877   5
   4   5   6 7673.06 660.697   2
  -4   5  -7 10976.7 767.549   3
  -4   5  -7 10667.9 823.808   5
   4   5   7 11218.7 812.521   2
  -4   5  -8 8611.84 682.808   3
  -4   5  -8 7409.29 729.077   5
   4   5   8 7654.53 689.304   2
  -4   5  -9 3056.26 407.531   3
  -4   5  -9 2876.08 461.996   5
   4   5   9 2642.89 422.028   2
  -4   5 -10 4797.82 506.092   3
  -4   5 -10 3487.66 519.092   5
   4   5  10 3715.09 484.198   2
  -4   5 -11 2762.89 472.819   5
   4   5  11 4474.92 544.393   2
  -4   5 -12 540.043 245.809   5
   4   5  12 449.161 211.137   2
  -4   5 -13 939.185 316.411   5
   4   5  13 1645.05 347.886   2
   4   5  14 10615.5 899.252   2
  -4   5 -14 9225.92 908.807   5
   4   5  15 9917.38 896.246   2
  -4   5 -15 10442.6 979.158   5
   4   5  16 5625.81 683.360   2
  -4   5 -16 5049.09 697.863   5
  -4   5 -16 5214.94 723.421   4
   4   5  17 5685.50 695.382   2
  -4   5 -17 5415.94 731.487   5
  -4   5 -17 6385.81 807.595   4
   4   5  18 500.148 244.817   2
  -4   5 -18 638.310 302.156   5
  -4   5 -18 512.244 220.104   4
   4   5  19 3128.78 536.475   2
  -4   5 -19 2914.43 576.467   5
  -4   5 -19 3003.26 560.074   4
   4   5  20 2116.22 471.843   2
  -4   5 -20 1993.56 493.280   5
  -4   5 -20 2058.93 501.353   4
   4   5  21 106.219 195.146   2
  -4   5 -21 2.50316 192.435   5
  -4   5 -21 361.975 193.821   4
   4   5  22 1196.94 401.582   2
  -4   5 -22 1490.11 451.591   4
   4   5  23 2116.73 490.448   2
  -4   5 -23 1966.65 526.325   4
  -4   6  21 643.335 300.827   2
  -4   6  20 4145.14 652.393   2
  -4   6  19 2040.89 463.969   2
  -4   6  18 4975.78 686.024   2
  -4   6  17 11959.0 1068.64   2
  -4   6  16 4442.98 629.833   2
  -4   6  15 1889.06 426.495   2
  -4   6  14 1315.82 380.335   2
  -4   6  13 914.277 307.647   2
  -4   6  12 3674.54 550.022   2
  -4   6  11 6024.27 677.660   2
  -4   6  10 833.619 273.580   2
  -4   6   9 1069.86 285.818   2
  -4   6   8 20221.1 1221.24   2
  -4   6   7 1567.75 348.054   2
  -4   6   6 1422.44 361.643   3
  -4   6   6 822.343 244.697   2
  -4   6   5 745.000 286.695   3
  -4   6   5 561.359 224.014   2
  -4   6   4 13006.1 987.380   3
  -4   6   4 10193.7 814.333   2
  -4   6   3 4755.07 585.378   3
  -4   6   3 4215.42 512.722   2
  -4   6   2 1422.57 319.156   3
  -4   6   2 1097.31 258.425   2
  -4   6   1 1005.36 231.824   2
  -4   6   1 979.113 294.595   3
  -4   6   0 10728.4 851.797   3
  -4   6   0 10924.1 741.207   5
  -4   6   0 11287.5 836.263   2
   4   6   0 11475.1 872.672   2
   4   6   1 1264.31 314.824   2
  -4   6  -1 767.057 252.094   3
  -4   6  -1 1144.88 279.072   5
  -4   6  -2 1507.54 323.418   3
   4   6   2 1184.34 287.222   2
  -4   6  -2 1927.71 342.372   5
  -4   6  -3 4908.86 554.244   3
  -4   6  -3 3856.31 484.433   5
   4   6   3 4282.46 528.487   2
  -4   6  -4 11887.2 847.305   3
  -4   6  -4 10890.7 839.638   5
   4   6   4 10685.0 852.589   2
  -4   6  -5 559.221 200.111   3
   4   6   5 919.689 284.431   2
  -4   6  -5 525.076 213.530   5
  -4   6  -6 1103.77 311.890   5
  -4   6  -6 1047.03 258.978   3
   4   6   6 930.366 292.423   2
  -4   6  -7 1092.27 279.253   3
   4   6   7 1983.24 390.063   2
  -4   6  -7 1641.19 381.526   5
  -4   6  -8 21424.6 1117.28   3
  -4   6  -8 19001.8 1211.84   5
   4   6   8 20027.4 1224.67   2
  -4   6  -9 288.590 163.449   3
  -4   6  -9 979.731 333.174   5
   4   6   9 587.999 225.330   2
  -4   6 -10 704.224 222.512   3
  -4   6 -10 1220.63 374.141   5
   4   6  10 1017.17 307.696   2
  -4   6 -11 6700.66 766.162   5
   4   6  11 8156.02 811.647   2
  -4   6 -12 2970.20 530.131   5
   4   6  12 2780.50 486.249   2
  -4   6 -13 693.072 272.440   5
   4   6  13 756.079 298.558   2
  -4   6 -14 1399.28 406.093   5
   4   6  14 1415.33 379.815   2
  -4   6 -15 1263.01 354.274   5
   4   6  15 1512.12 387.318   2
  -4   6 -16 3516.51 619.652   5
   4   6  16 4379.87 658.356   2
  -4   6 -17 9575.07 1011.35   5
   4   6  17 9574.49 968.583   2
  -4   6 -18 4170.42 686.548   5
  -4   6 -18 3530.55 644.284   4
   4   6  18 4558.33 676.887   2
  -4   6 -19 2861.27 588.149   5
  -4   6 -19 2245.22 530.365   4
   4   6  19 2073.51 470.816   2
   4   6  20 4603.29 688.688   2
  -4   7  18 540.794 268.536   2
  -4   7  17 107.063 166.256   2
  -4   7  16 5176.75 725.139   2
  -4   7  15 1113.94 384.050   2
  -4   7  14 542.984 226.129   2
  -4   7  13 1756.86 423.318   2
  -4   7  12 837.414 267.367   2
  -4   7  11 1311.31 337.691   2
  -4   7  10 454.564 222.101   2
  -4   7   9 391.283 199.853   2
  -4   7   8 1596.08 393.147   2
  -4   7   7 5619.72 697.746   3
  -4   7   7 5488.86 677.128   2
  -4   7   6 215.341 238.060   3
  -4   7   6 315.031 220.217   2
  -4   7   5 3839.30 570.865   3
  -4   7   5 4232.75 570.574   2
  -4   7   4 3684.25 555.543   3
  -4   7   4 3386.85 511.289   2
  -4   7   3 9449.06 866.586   3
  -4   7   3 7441.93 756.657   2
  -4   7   2 2480.06 453.000   3
  -4   7   2 1809.12 382.455   2
  -4   7   1 5190.87 623.537   3
  -4   7   1 4486.03 589.021   2
  -4   7   0 236.048 111.665   2
   4   7   0 295.165 165.760   2
  -4   7  -1 5130.83 613.423   3
   4   7   1 4849.49 611.566   2
   4   7   2 1900.57 416.284   2
  -4   7  -2 1563.17 347.225   3
  -4   7  -3 9225.72 788.306   3
  -4   7  -3 7160.31 714.107   5
   4   7   3 7406.39 766.074   2
   4   7   4 2318.80 448.410   2
  -4   7  -4 3460.84 484.374   3
  -4   7  -4 3642.82 511.764   5
  -4   7  -5 4185.71 511.741   3
  -4   7  -5 4974.54 605.505   5
   4   7   5 3556.86 546.574   2
  -4   7  -6 631.655 204.066   3
   4   7   6 645.700 233.861   2
  -4   7  -6 893.306 309.961   5
  -4   7  -7 5365.07 667.254   5
   4   7   7 6358.09 736.520   2
   4   7   8 737.239 276.728   2
  -4   7  -8 1303.29 367.581   5
   4   7   9-62.3996 149.099   2
  -4   7  -9 411.474 228.346   5
  -4   7 -10 828.157 302.502   5
   4   7  10 444.615 210.893   2
  -4   7 -11 1024.72 329.019   5
   4   7  11 831.090 266.092   2
  -4   7 -12 1328.78 359.596   5
   4   7  12 1035.20 317.711   2
  -4   7 -13 1393.28 426.840   5
   4   7  13 971.281 336.324   2
  -4   7 -14 1094.91 366.693   5
   4   7  14 640.865 284.339   2
  -4   7 -15 1562.01 460.683   5
   4   7  15 876.034 308.127   2
  -4   7 -16 3331.34 637.605   5
   4   7  16 4550.90 698.488   2
   4   7  17 164.771 283.112   2
  -4   8  13 72.9704 155.937   2
  -4   8  12 1316.91 393.512   2
  -4   8  11 1856.54 458.547   2
  -4   8  10 1677.49 434.489   2
  -4   8   9 1087.86 345.607   2
  -4   8   8 998.936 355.530   3
  -4   8   8 743.898 289.838   2
  -4   8   7 3230.18 551.311   3
  -4   8   7 2791.91 519.210   2
  -4   8   6 1180.72 347.603   3
  -4   8   6 1047.12 306.630   2
  -4   8   5 2025.14 443.284   3
  -4   8   5 2627.36 474.810   2
  -4   8   4 769.610 260.103   3
  -4   8   4 781.625 313.451   2
  -4   8   3 824.558 279.356   3
  -4   8   3 377.144 232.219   2
  -4   8   2-178.747 191.760   2
  -4   8   2 308.393 182.681   3
  -4   8   1 915.884 307.102   2
  -4   8   1 1091.18 320.315   3
  -4   8   0 81.2975 141.245   3
   4   8   1 761.246 298.533   2
  -4   8  -1 1005.23 313.362   3
   4   8   2 740.287 302.773   2
   4   8   3 1080.48 337.755   2
   4   8   4 1225.19 322.376   2
   4   8   5 2274.90 465.308   2
   4   8   6 1019.84 332.054   2
  -4   8  -6 1001.10 337.738   5
   4   8   7 3522.33 604.524   2
  -4   8  -7 2708.87 513.609   5
   4   8   8 1225.20 362.578   2
  -4   8  -8 557.947 274.436   5
   4   8   9 1542.32 421.062   2
  -4   8  -9 2083.28 434.698   5
   4   8  10 1832.40 453.114   2
  -4   8 -10 1445.31 376.598   5
   4   8  11 1575.45 430.665   2
  -4   8 -11 1005.14 355.708   5
   4   8  12 620.580 301.936   2
  -4   8 -12 1185.32 397.223   5
  -4   8 -13 255.840 249.992   5
  -4   9   7 463.544 291.291   3
  -4   9   6 902.641 303.055   3
  -4   9   5 122.960 206.651   3
  -4   9   3 3141.77 586.994   2
  -4   9   2 203.483 229.602   2
   5   0   0 130.032 165.639   1
  -5   0   0-68.5118 84.9163   3
  -5   0   1 13972.4 883.193   3
  -5   0  -1 14557.6 902.801   3
   5   0  -1 14378.1 902.523   1
   5   0   1 12441.9 837.987   1
   5   0   2 237.653 253.837   1
  -5   0   2 283.562 193.429   3
  -5   0  -2 238.800 191.030   3
   5   0  -2 601.821 307.070   1
  -5   0   3 91730.4 2491.91   3
  -5   0  -3 91626.1 2510.17   3
   5   0  -3 87393.7 2435.99   1
   5   0   3 86682.8 2439.74   1
  -5   0   4 5123.35 542.023   3
   5   0  -4 4373.45 507.480   1
   5   0   4 4874.40 532.999   1
   5   0   5 1695.78 116.040   2
  -5   0   5 1638.41 110.824   2
  -5   0   5 1489.10 301.637   3
  -5   0   5 1653.84 110.048   2
   5   0  -5 1194.92 281.533   1
   5   0   5 1074.48 254.036   1
  -5   0   6 5639.59 562.880   3
   5   0   6 6372.97 297.653   2
  -5   0   6 6325.76 287.983   2
   5   0  -6 6202.22 582.059   1
   5   0   6 4977.17 527.282   1
  -5   0   7 3492.49 441.696   3
   5   0  -7 2719.76 396.199   1
   5   0   7 3403.46 436.994   1
  -5   0   8 11222.0 801.482   3
   5   0  -8 11314.3 791.338   1
   5   0   8 10359.3 762.925   1
  -5   0   9 1146.23 283.262   3
   5   0  -9 1393.88 291.601   1
   5   0   9 1614.12 301.575   1
  -5   0  10 17315.0 1015.83   3
   5   0 -10 16191.9 955.879   1
   5   0  10 15023.6 923.363   1
  -5   0  11 5588.31 583.832   3
  -5   0 -11 4799.48 585.026   5
  -5   0  12 1886.88 353.562   3
  -5   0 -12 1539.86 352.974   5
  -5   0  13 6660.05 649.039   3
  -5   0 -13 6729.22 722.782   5
  -5   0  14 1875.86 344.010   3
  -5   0 -14 2298.22 444.526   5
  -5   0  15 22.9884 177.636   3
  -5   0 -15 600.332 301.445   5
  -5   0  16 3547.80 498.701   3
  -5   0 -16 5002.15 663.773   5
  -5   0  17 3706.42 515.293   3
  -5   0 -17 3960.64 607.815   5
  -5   0  18 517.735 232.167   3
  -5   0 -18 709.538 308.982   5
  -5   0  19 708.406 230.124   3
  -5   0 -19 416.266 259.348   5
  -5   0  20 7773.31 778.004   3
  -5   0 -20 7214.23 846.048   5
  -5   0  21 990.602 319.730   3
  -5   0 -21 1019.88 362.684   5
  -5   0  22 4680.04 626.065   3
  -5   0 -22 3465.81 609.961   5
  -5   0  23 2863.03 502.994   3
  -5   0 -23 1540.17 457.131   5
  -5   0  24 9163.48 902.549   3
  -5   0 -24 7951.76 967.264   5
  -5   1  27 3060.99 583.736   3
  -5   1  26 3277.87 600.832   3
  -5   1  25 3734.08 624.721   3
  -5   1  24 547.603 198.685   3
  -5   1  23 2887.73 529.454   3
  -5   1  22 2761.02 515.620   3
  -5   1  21 2473.90 460.263   3
  -5   1  20 113.748 125.602   3
  -5   1  19 1580.90 365.905   3
  -5   1  18 6728.11 733.892   3
  -5   1  17 687.845 250.130   3
  -5   1  16 4335.57 588.543   3
   5   1 -16 4431.97 503.525   1
  -5   1  15 13259.2 986.877   3
   5   1 -15 13173.0 876.465   1
  -5   1  14 3046.08 467.472   3
   5   1 -14 2389.82 383.678   1
   5   1 -13 2374.20 371.990   1
  -5   1  13 2212.13 395.090   3
  -5   1  12 6396.94 649.869   3
  -5   1  12 5445.21 461.352   2
   5   1 -12 5396.60 556.759   1
  -5   1  11 2788.25 311.031   2
   5   1 -11 2924.93 406.790   1
  -5   1  11 3447.50 467.100   3
   5   1 -10 10146.2 765.708   1
  -5   1  10 11250.3 852.763   3
  -5   1  10 12192.4 621.727   2
  -5   1   9 2054.13 376.991   3
  -5   1   9 1615.06 214.735   2
   5   1  -9 1485.15 289.730   1
  -5   1   8 803.170 147.931   2
  -5   1   8 1003.28 256.777   3
   5   1  -8 540.667 175.277   1
  -5   1   7 8209.12 417.486   2
  -5   1   7 9170.23 740.604   3
   5   1  -7 7810.49 665.891   1
   5  -1   7 8213.55 416.456   2
  -5   1   6 8867.65 390.268   2
  -5   1   6 8911.45 723.864   3
   5   1  -6 8485.05 700.421   1
   5  -1   6 9150.93 397.262   2
  -5   1   5 8756.26 720.618   3
   5   1  -5 8387.63 693.605   1
   5  -1   5 8706.99 342.897   2
  -5   1   5 9475.58 348.684   2
  -5   1   4 14019.3 908.182   3
  -5   1   4 14571.5 367.008   2
   5  -1   4 14972.6 377.316   2
  -5   1   3 16488.4 980.679   3
   5   1  -3 15806.4 955.711   1
  -5   1   2 18289.2 1029.76   3
   5   1  -2 16289.7 983.419   1
  -5   1   1 5310.62 536.530   3
   5   1  -1 4389.29 507.465   1
  -5   1   1 4563.40 469.479   4
  -5   1   0 12897.7 857.259   3
  -5  -1   0 12274.4 812.156   3
   5   1   0 11625.3 807.522   1
  -5   1   0 10125.1 712.662   4
  -5   1  -1 4402.22 490.998   3
  -5  -1   1 4830.91 507.945   3
   5   1   1 4838.16 525.155   1
  -5   1  -1 3975.94 462.124   4
  -5   1  -2 16525.8 985.851   3
  -5  -1   2 18309.9 993.849   3
   5   1   2 18019.1 1019.52   1
  -5   1  -2 17884.9 984.997   4
  -5  -1   3 17197.2 953.864   3
  -5   1  -3 17532.4 1018.24   3
   5   1   3 14877.0 934.826   1
  -5   1  -3 16307.2 959.009   4
  -5  -1   4 15423.6 904.170   3
   5   1   4 13250.0 872.370   1
  -5   1  -4 15663.7 969.326   3
   5   1   4 15240.3 406.844   2
  -5  -1   4 15380.7 398.896   2
  -5  -1   5 8946.73 685.847   3
   5   1   5 8259.83 683.188   1
  -5   1  -5 9048.64 721.585   3
  -5   1  -5 8158.77 671.715   5
  -5  -1   5 9157.82 357.174   2
   5   1   5 8828.69 354.611   2
  -5   1  -5 8058.07 692.251   4
   5   1   6 8453.74 393.019   2
  -5  -1   6 8102.75 656.244   3
   5   1   6 7890.43 668.237   1
  -5   1  -6 8220.86 681.067   5
  -5  -1   6 8720.14 388.785   2
  -5   1  -6 7703.21 692.513   4
   5   1   7 8989.06 445.438   2
   5   1   7 8630.95 704.534   1
  -5  -1   7 7619.24 636.015   3
  -5   1  -7 7505.64 679.449   5
  -5  -1   7 8116.55 415.061   2
  -5   1  -7 9725.44 782.971   4
  -5   1  -8 250.740 193.187   4
   5   1   8 1024.96 163.096   2
  -5  -1   8 1147.64 252.875   3
   5  -1  -8 595.815 144.992   5
   5   1   8 741.997 213.042   1
  -5   1  -8 1050.29 285.509   5
  -5   1  -9 1731.21 352.448   4
   5   1   9 1576.30 218.807   2
  -5  -1   9 1812.31 324.050   3
   5   1   9 1852.20 338.507   1
  -5   1  -9 1967.65 362.538   5
   5   1  10 10676.4 790.810   1
  -5  -1  10 10693.1 767.455   3
   5   1  10 12192.0 631.660   2
  -5   1 -10 11084.4 864.709   5
  -5   1 -10 8713.89 782.175   4
  -5   1 -11 2846.62 471.143   4
  -5  -1  11 3027.91 418.517   3
   5   1  11 2771.86 314.521   2
   5   1  11 2990.39 418.031   1
  -5   1 -11 3372.05 502.265   5
   5   1  12 5621.72 572.837   1
  -5  -1  12 5412.39 549.461   3
   5   1  12 5466.70 466.565   2
  -5   1 -12 5979.61 658.756   5
   5   1  13 2473.54 382.292   1
  -5  -1  13 3170.93 427.961   3
   5   1  13 2569.23 333.040   2
  -5   1 -13 2368.41 430.559   5
  -5  -1  14 2498.59 385.075   3
  -5   1 -14 2912.68 492.751   5
   5   1  14 2519.30 393.435   1
  -5  -1  15 13216.4 903.759   3
  -5   1 -15 12879.5 1037.65   5
   5   1  15 14983.5 925.420   1
  -5  -1  16 5433.20 586.089   3
  -5   1 -16 4089.81 605.497   5
   5   1  16 4501.97 502.241   1
  -5  -1  17 1197.22 292.526   3
   5   1  17 1475.36 304.514   1
  -5   1 -17 1384.94 393.608   5
  -5  -1  18 6941.44 679.597   3
  -5   1 -18 7374.41 829.051   5
  -5  -1  19 1565.33 336.874   3
  -5   1 -19 1824.31 428.891   5
  -5  -1  20 341.824 174.635   3
  -5   1 -20 310.589 215.196   5
  -5  -1  21 2358.86 418.244   3
  -5   1 -21 2044.75 488.649   5
  -5   1 -22 2310.19 492.297   5
  -5   1 -23 4200.95 673.823   5
  -5   1 -24 194.300 190.029   5
  -5   2  25 1222.84 354.196   2
  -5   2  24 1007.45 301.643   2
  -5   2  23 2418.27 458.821   2
  -5   2  22 1080.11 309.727   2
  -5   2  21 1466.17 333.044   2
  -5   2  20 3742.90 514.681   2
  -5   2  19 174.805 147.685   2
   5   2 -18 2030.22 356.468   1
  -5   2  18 2753.73 432.001   2
   5   2 -17 1628.26 332.849   1
  -5   2  17 1207.87 282.292   2
  -5   2  16 11614.7 975.177   3
   5   2 -16 10293.4 803.079   1
  -5   2  16 10534.6 780.755   2
  -5   2  15 5649.95 681.763   3
   5   2 -15 6459.17 634.460   1
  -5   2  15 6984.78 613.181   2
   5   2 -14 2123.85 366.476   1
  -5   2  14 3084.56 395.737   2
  -5   2  14 2855.57 486.261   3
  -5   2  13 9202.93 839.482   3
  -5   2  13 10614.7 703.135   2
   5   2 -13 9170.77 754.961   1
  -5   2  12 13270.8 992.504   3
  -5   2  12 12671.5 739.185   2
   5   2 -12 12523.0 884.063   1
  -5   2  11 190.773 118.101   2
  -5   2  11 385.020 195.837   3
   5   2 -11 390.198 210.734   1
  -5   2  10 6774.53 496.889   2
  -5   2  10 7517.76 716.268   3
   5   2 -10 6557.90 635.015   1
  -5   2   9 1371.23 224.492   4
  -5   2   9 1083.16 200.440   2
  -5   2   9 1649.22 358.856   3
   5   2  -9 1433.81 309.895   1
  -5   2   8 83.0451 62.9994   2
  -5   2   8 152.020 101.249   4
  -5   2   8 213.224 145.553   3
   5   2  -8 216.178 150.311   1
  -5   2   7 13850.4 952.176   3
   5   2  -7 13897.4 933.634   1
  -5   2   7 12429.9 703.636   4
  -5   2   7 14071.8 627.352   2
  -5   2   6 15176.3 987.425   3
   5   2  -6 14646.9 956.182   1
  -5   2   6 15424.8 628.172   2
  -5   2   5 8733.62 740.111   3
  -5   2   5 8723.71 431.943   2
   5  -2   5 8248.22 432.495   2
  -5   2   5 7513.64 578.962   4
  -5   2   4 899.312 220.574   4
  -5   2   4 1323.11 284.555   3
  -5   2   4 1014.09 138.204   2
   5  -2   4 1039.37 142.582   2
   5  -2   3 4973.68 293.150   2
  -5   2   3 5992.18 593.497   3
  -5   2   3 4973.90 288.710   2
   5  -2   2 2687.35 205.023   2
  -5   2   2 3014.85 431.634   3
  -5   2   2 3577.37 421.145   4
   5  -2   1 2463.97 188.044   2
  -5   2   1 2275.15 375.449   3
  -5   2   1 2787.03 382.051   4
  -5   2   0 51.8812 89.7103   4
  -5   2   0 169.922 149.936   3
  -5   2  -1 2025.01 337.077   4
  -5  -2   1 2363.23 189.629   2
  -5   2  -1 2677.18 404.827   3
  -5  -2   2 2928.02 219.875   2
  -5   2  -2 3183.39 447.095   3
  -5   2  -2 3066.00 373.374   5
  -5   2  -2 3553.59 447.650   4
  -5  -2   3 5112.00 308.073   2
  -5   2  -3 5247.63 554.121   3
  -5  -2   3 4147.04 454.649   3
  -5   2  -3 3769.86 435.498   5
   5   2   3 4373.19 282.466   2
  -5   2  -3 4812.41 530.361   4
  -5   2  -4 1186.16 271.214   4
   5   2   4 1155.00 157.010   2
  -5   2  -4 1476.20 319.225   3
  -5  -2   4 1274.90 259.996   3
  -5   2  -4 856.893 219.176   5
  -5  -2   4 916.886 138.899   2
  -5   2  -5 8381.52 703.522   3
  -5  -2   5 9196.37 688.314   3
  -5   2  -5 7655.95 648.240   5
   5  -2  -5 8265.77 483.445   5
   5   2   5 9341.43 464.094   2
  -5  -2   5 8942.50 445.153   2
  -5   2  -5 8551.42 735.869   4
  -5  -2   6 14334.5 861.329   3
  -5   2  -6 14226.1 937.187   3
   5  -2  -6 14824.3 627.712   5
  -5   2  -6 14357.6 908.687   5
  -5  -2   6 14381.4 615.152   2
  -5   2  -6 14879.9 987.714   4
   5   2   6 14679.1 629.808   2
  -5  -2   7 14215.3 852.386   3
  -5   2  -7 13636.5 920.707   3
  -5   2  -7 13296.2 899.896   5
   5   2   7 12162.0 865.522   1
  -5  -2   7 14675.9 651.734   2
  -5   2  -7 12966.4 939.148   4
   5   2   7 14170.3 645.321   2
  -5   2  -8 223.813 225.528   4
   5   2   8 186.017 173.823   1
   5   2   8 126.888 81.9587   2
  -5  -2   8 198.795 122.111   3
  -5   2  -8 205.303 155.950   5
  -5   2  -9 1186.10 341.932   4
   5   2   9 1502.67 238.295   2
   5   2   9 1201.70 283.779   1
  -5  -2   9 1630.19 283.678   3
  -5   2  -9 1664.20 363.903   5
   5   2  10 8057.01 549.379   2
  -5  -2  10 6847.42 591.432   3
   5   2  10 6714.99 638.937   1
  -5   2 -10 6091.02 645.258   5
  -5   2 -10 7281.02 744.269   4
  -5   2 -11 691.526 291.241   4
   5   2  11 121.132 98.5360   1
   5   2  11 339.874 149.973   2
  -5  -2  11 300.412 144.702   3
  -5   2 -11 353.583 236.812   5
   5   2  12 12038.8 736.690   2
  -5  -2  12 12384.7 807.935   3
   5   2  12 12092.5 866.480   1
  -5   2 -12 11718.4 960.056   5
  -5   2 -12 13981.1 1046.90   4
   5   2  13 10151.2 697.893   2
  -5  -2  13 10425.7 738.278   3
   5   2  13 9802.89 772.844   1
  -5   2 -13 9171.73 845.323   5
  -5   2 -13 7875.75 809.321   4
  -5   2 -14 2564.72 480.411   4
   5   2  14 2913.69 421.335   1
   5   2  14 1902.02 312.931   2
  -5  -2  14 2133.83 332.854   3
  -5   2 -14 2769.60 489.112   5
  -5  -2  15 7300.74 636.482   3
   5   2  15 6693.96 619.150   2
   5   2  15 6359.65 622.143   1
  -5   2 -15 6327.71 743.530   5
  -5   2 -15 6582.43 765.955   4
   5   2  16 10764.5 810.914   1
  -5  -2  16 11164.5 792.016   3
   5   2  16 11276.8 816.271   2
  -5   2 -16 9846.48 936.429   5
  -5   2 -16 9687.76 919.991   4
  -5   2 -17 1803.99 434.820   4
   5   2  17 1350.66 297.043   1
  -5  -2  17 1259.27 272.254   3
   5   2  17 1256.74 283.563   2
  -5   2 -17 1419.65 387.230   5
  -5   2 -18 2075.02 444.177   4
   5   2  18 2672.16 432.631   2
  -5   2 -18 2859.75 535.658   5
  -5   2 -19 141.751 193.571   4
   5   2  19 269.034 169.372   2
  -5   2 -19 448.234 308.434   5
   5   2  20 3856.23 529.732   2
  -5   2 -20 3159.68 580.099   5
   5   2  21 2039.91 404.388   2
  -5   2 -21 1696.23 427.730   5
   5   2  22 1481.93 361.885   2
  -5   2 -22 1305.25 416.691   5
   5   2  23 2590.53 495.905   2
  -5   2 -23 1617.25 444.383   5
  -5   3  24 1421.58 401.948   2
  -5   3  23 1117.56 318.766   2
  -5   3  22 693.950 262.957   2
  -5   3  21 1095.00 313.016   2
  -5   3  20 7040.36 735.542   2
  -5   3  19 1726.35 359.041   2
   5   3 -18 2735.98 437.159   1
  -5   3  18 2655.93 429.673   2
  -5   3  17 1345.26 298.106   2
   5   3 -17 1320.99 324.262   1
  -5   3  16 2342.66 392.744   2
   5   3 -16 2896.32 458.269   1
   5   3 -15 2065.66 374.239   1
  -5   3  15 2438.17 372.734   2
  -5   3  14 6127.05 723.187   3
  -5   3  14 6317.20 594.465   2
   5   3 -14 6046.13 639.913   1
  -5   3  13 1330.81 273.287   2
  -5   3  13 1642.01 391.253   3
  -5   3  12 11427.5 763.165   2
  -5   3  12 12437.5 1002.64   3
  -5   3  11 5601.95 509.868   2
  -5   3  11 5639.30 673.119   3
  -5   3  10 8859.00 629.938   2
  -5   3  10 6955.31 727.393   3
  -5   3  10 7382.79 539.232   4
  -5   3   9 16801.1 1130.99   3
  -5   3   9 17373.2 859.751   4
  -5   3   9 18143.4 874.696   2
  -5   3   8 2619.52 453.105   3
  -5   3   8 2223.02 297.601   2
  -5   3   8 2028.15 303.761   4
  -5   3   7 843.810 265.109   3
  -5   3   7 356.388 117.888   2
  -5   3   7 980.591 224.460   4
  -5   3   6 8859.59 789.481   3
  -5   3   6 9999.57 687.074   4
  -5   3   6 9736.86 568.469   2
  -5   3   5 4629.87 571.570   3
  -5   3   5 4525.76 385.811   2
  -5   3   5 3544.00 425.676   4
  -5   3   4 3126.99 465.265   3
  -5   3   4 3242.88 312.136   2
  -5   3   4 3197.90 409.343   4
  -5   3   3 10264.9 820.332   3
  -5   3   3 10752.3 554.893   2
  -5   3   3 11000.1 771.288   4
  -5   3   2 7761.29 708.060   3
  -5   3   2 7750.37 458.832   2
  -5   3   2 7786.85 646.090   4
  -5   3   1 1222.79 295.153   3
  -5  -3  -1 1264.32 196.988   2
  -5   3   1 1071.18 208.667   5
  -5   3   1 1351.10 278.522   4
  -5  -3   0 934.379 156.544   2
  -5   3   0 1180.12 269.195   3
  -5   3   0 941.432 212.437   5
  -5   3   0 1138.59 264.553   4
  -5  -3   1 1041.17 175.641   2
  -5   3  -1 1399.90 318.051   3
  -5   3  -1 1169.21 229.842   5
  -5   3  -1 1138.60 280.509   4
  -5  -3   2 7401.25 460.295   2
  -5   3  -2 6799.99 643.152   3
   5   3   2 6971.76 449.536   2
  -5   3  -2 7053.02 580.389   5
  -5   3  -2 6889.87 656.345   4
  -5   3  -3 10679.1 820.596   3
  -5   3  -3 10064.9 711.088   5
   5   3   3 10983.6 577.859   2
  -5   3  -3 10664.6 821.589   4
  -5   3  -4 3295.67 450.786   3
  -5   3  -4 2877.14 393.652   5
   5   3   4 3097.93 312.497   2
  -5   3  -4 3030.76 448.067   4
  -5   3  -5 4240.72 510.570   3
  -5   3  -5 4198.89 487.544   5
   5   3   5 4953.87 402.233   2
  -5   3  -5 3717.82 503.823   4
  -5   3  -6 9526.01 761.905   3
  -5   3  -6 9597.84 750.504   5
  -5   3  -6 7574.29 739.000   4
   5   3   6 9087.03 561.272   2
  -5   3  -7 1188.73 282.894   3
  -5   3  -7 547.562 211.611   5
   5   3   7 920.149 198.424   2
  -5   3  -7 1177.04 324.860   4
  -5  -3   8 2562.47 352.842   3
  -5   3  -8 2188.20 381.059   3
  -5   3  -8 2256.80 392.293   5
   5   3   8 2234.82 300.998   2
  -5   3  -8 2146.41 411.458   4
  -5  -3   9 15973.7 876.116   3
  -5   3  -9 17226.3 1090.54   5
  -5   3  -9 15686.1 1098.10   4
   5   3   9 18208.5 890.746   2
   5   3  10 8171.29 611.452   2
  -5  -3  10 7185.83 591.868   3
  -5   3 -10 8112.31 770.681   5
  -5   3 -10 7343.06 764.850   4
   5   3  11 5571.87 527.963   2
  -5  -3  11 5712.77 522.827   3
  -5   3 -11 5591.82 651.838   5
  -5   3 -11 5507.00 676.062   4
   5   3  12 13234.8 832.818   2
  -5  -3  12 12147.7 763.943   3
  -5   3 -12 12174.9 973.607   5
  -5   3 -12 12789.9 1034.04   4
  -5   3 -13 1205.10 361.206   4
   5   3  13 890.691 245.449   2
  -5  -3  13 1471.33 270.904   3
  -5   3 -13 1277.14 341.550   5
   5   3  14 6048.55 603.668   2
  -5   3 -14 6174.53 728.405   5
  -5   3 -14 6159.17 739.067   4
  -5   3 -15 2110.43 455.574   4
   5   3  15 2064.35 367.214   2
  -5   3 -15 2312.26 477.263   5
   5   3  15 1973.83 359.740   1
  -5   3 -16 2441.04 490.457   4
   5   3  16 2675.72 424.298   2
  -5   3 -16 2340.32 477.632   5
   5   3  16 2320.98 411.078   1
  -5   3 -17 1312.70 397.584   4
   5   3  17 1553.37 345.152   2
  -5   3 -17 1308.36 377.439   5
   5   3  17 1697.39 345.156   1
  -5   3 -18 2180.24 477.751   4
   5   3  18 2621.81 444.975   2
  -5   3 -18 2185.69 498.799   5
  -5   3 -19 1140.47 356.000   4
   5   3  19 1465.46 339.921   2
  -5   3 -19 1364.85 413.404   5
   5   3  20 6507.33 716.587   2
  -5   3 -20 7164.39 876.954   5
  -5   3 -20 5809.77 781.654   4
  -5   3 -21 765.219 308.469   4
   5   3  21 1340.41 345.893   2
  -5   3 -21 1053.56 377.140   5
  -5   3 -22 388.121 234.964   4
   5   3  22 530.877 247.678   2
  -5   3 -22 790.185 357.718   5
  -5   3 -23 910.155 363.793   4
  -5   3 -24 508.324 311.233   4
  -5   4  23 1695.90 439.138   2
  -5   4  22 891.644 299.191   2
  -5   4  21 2696.29 497.429   2
  -5   4  20 509.826 225.983   2
  -5   4  19 1255.80 336.238   2
  -5   4  18 4646.16 607.706   2
   5   4 -18 3686.38 526.298   1
  -5   4  17 2519.23 430.911   2
  -5   4  16 3935.30 530.061   2
  -5   4  15 1180.62 293.486   2
  -5   4  14 1812.33 339.173   2
  -5   4  13 253.409 142.528   2
  -5   4  12 2613.34 464.692   3
  -5   4  12 2348.04 369.118   2
  -5   4  11 3157.92 527.337   3
  -5   4  11 3284.61 420.034   2
  -5   4  10 16765.8 1187.34   3
  -5   4  10 15783.4 886.658   4
  -5   4  10 16279.8 929.935   2
  -5   4   9 4742.27 631.703   3
  -5   4   9 3664.25 437.163   2
  -5   4   8 10749.4 926.254   3
  -5   4   8 9944.65 693.306   2
  -5   4   7 9810.72 870.649   3
  -5   4   7 8298.82 611.758   2
  -5   4   6 1243.06 317.782   3
  -5   4   6 1107.93 237.321   2
  -5   4   5 4159.52 570.676   3
  -5   4   5 4060.68 412.153   2
  -5   4   4 4437.15 583.222   3
  -5   4   4 4022.25 407.314   2
  -5   4   3 4892.13 599.496   3
  -5   4   3 3419.36 334.205   5
  -5   4   3 4670.21 417.874   2
  -5   4   2 55.7658 72.1877   2
  -5   4   2 115.010 174.669   3
  -5   4   2 133.338 105.046   5
  -5   4   1 2498.16 420.572   3
  -5   4   1 2575.25 322.828   5
  -5   4   1 2815.23 320.461   2
  -5   4   0 133.864 121.197   3
  -5   4   0-43.6859 83.7452   5
  -5   4  -1 2347.92 393.462   3
   5   4   1 2356.10 310.338   2
  -5   4  -1 2444.88 343.446   5
   5   4   2 101.978 89.8880   2
  -5   4  -2 140.739 127.669   3
  -5   4  -2 115.932 167.329   5
  -5   4  -3 4984.23 560.600   3
  -5   4  -3 3601.71 440.125   5
   5   4   3 4459.49 426.809   2
  -5   4  -4 4942.08 578.498   3
  -5   4  -4 4691.98 514.859   5
   5   4   4 4639.51 448.717   2
  -5   4  -5 3561.91 466.220   5
  -5   4  -5 3278.90 470.459   3
   5   4   5 3253.63 375.501   2
  -5   4  -5 3034.99 490.009   4
  -5   4  -6 1539.58 314.505   3
   5   4   6 1229.96 251.505   2
  -5   4  -6 1038.85 267.416   5
  -5   4  -6 1498.00 369.417   4
  -5   4  -7 9772.29 790.830   3
  -5   4  -7 9246.73 779.721   5
  -5   4  -7 8918.89 844.117   4
   5   4   7 8634.17 636.811   2
  -5   4  -8 10873.2 837.787   3
  -5   4  -8 8616.23 777.520   5
  -5   4  -8 9587.96 878.581   4
   5   4   8 10401.3 721.019   2
  -5   4  -9 4369.75 528.514   3
  -5   4  -9 5340.75 623.817   5
   5   4   9 5133.48 525.303   2
  -5   4  -9 4525.83 620.666   4
  -5   4 -10 15970.2 1102.95   5
  -5   4 -10 15966.2 1172.03   4
   5   4  10 16295.8 948.945   2
  -5   4 -11 3528.76 534.964   5
  -5   4 -11 4141.72 604.152   4
   5   4  11 3714.17 464.399   2
  -5   4 -12 2204.08 435.986   5
   5   4  12 2725.54 395.116   2
  -5   4 -12 1704.06 438.424   4
   5   4  13 424.339 234.852   2
  -5   4 -13 438.798 233.069   5
  -5   4 -13 351.733 246.072   4
   5   4  14 1763.80 358.903   2
  -5   4 -14 1807.84 404.691   5
  -5   4 -14 1777.29 432.504   4
  -5   4 -15 614.683 274.902   5
  -5   4 -15 567.527 239.211   4
   5   4  16 3263.12 496.910   2
  -5   4 -16 2992.03 542.911   5
  -5   4 -16 3473.68 605.542   4
  -5   4 -17 2079.68 481.792   4
   5   4  17 2431.82 440.165   2
  -5   4 -17 2042.95 473.296   5
  -5   4 -18 4206.31 677.909   4
   5   4  18 3947.10 569.610   2
  -5   4 -18 3318.53 590.721   5
  -5   4 -19 893.914 337.968   4
   5   4  19 1550.04 358.365   2
  -5   4 -19 1329.48 413.427   5
  -5   4 -20 878.028 341.471   4
   5   4  20 261.206 188.174   2
  -5   4 -20 303.603 229.035   5
  -5   4 -21 2329.10 539.477   4
  -5   4 -21 1988.58 506.561   5
  -5   4 -22 420.240 251.426   4
  -5   5  21 614.589 264.494   2
  -5   5  20 2989.36 524.503   2
  -5   5  19 1678.55 391.126   2
  -5   5  18 731.833 263.438   2
  -5   5  17 313.509 218.156   2
  -5   5  16 112.912 156.614   2
  -5   5  15 882.728 274.070   2
  -5   5  14 5421.16 632.824   2
  -5   5  13 1270.66 314.026   2
  -5   5  12 4400.44 650.413   3
  -5   5  12 3566.82 490.834   2
  -5   5  11 3299.92 544.993   3
  -5   5  11 2836.06 427.000   2
  -5   5  10 467.862 219.980   3
  -5   5  10 283.587 183.003   2
  -5   5   9 153.766 192.532   3
  -5   5   9 338.945 199.689   2
  -5   5   8 4451.72 640.394   3
  -5   5   8 5849.89 587.232   2
  -5   5   7 4679.79 628.610   3
  -5   5   7 4012.31 497.736   2
  -5   5   6 679.620 269.037   3
  -5   5   6 374.502 169.520   2
  -5   5   5 625.480 259.856   3
  -5   5   5 331.736 171.738   2
  -5   5   4 3455.55 524.888   3
  -5   5   4 2959.14 393.415   2
  -5   5   3 200.149 191.625   3
  -5   5   3 137.593 89.1600   2
  -5   5   2 7054.11 736.814   3
  -5   5   2 6260.88 557.424   2
  -5   5   1 1254.20 253.021   2
  -5   5   1 1121.66 287.870   3
  -5   5   0 2194.53 391.492   3
  -5   5   0 2487.12 341.492   5
   5   5   1 836.334 222.981   2
  -5   5  -1 1380.95 321.183   3
  -5   5  -1 1392.32 273.773   5
  -5   5  -2 7140.15 703.155   3
  -5   5  -2 5321.58 531.905   5
   5   5   2 6053.05 566.430   2
   5   5   3 97.7337 91.9775   2
  -5   5  -3 145.153 173.125   3
  -5   5  -3-33.4280 90.6440   5
   5   5   4 2586.41 386.489   2
  -5   5  -4 2931.34 444.136   3
  -5   5  -4 3009.33 432.496   5
   5   5   5 201.791 141.508   2
  -5   5  -5 325.323 232.478   3
  -5   5  -5 353.016 175.074   5
  -5   5  -6 127.370 134.778   3
   5   5   6 225.921 162.694   2
  -5   5  -6 511.420 215.340   5
  -5   5  -7 3981.81 507.738   3
  -5   5  -7 3412.99 492.470   5
   5   5   7 4057.44 488.248   2
  -5   5  -8 5288.24 599.806   3
  -5   5  -8 5058.69 606.060   5
   5   5   8 5167.81 562.180   2
  -5   5  -9 87.2115 111.058   3
  -5   5  -9 208.994 162.855   5
   5   5   9 22.4898 105.147   2
  -5   5 -10 284.111 179.111   5
   5   5  10 302.577 165.777   2
  -5   5 -10 742.129 309.134   4
  -5   5 -11 3015.73 514.807   5
   5   5  11 2797.26 441.223   2
  -5   5 -11 2187.89 471.059   4
  -5   5 -12 3338.44 547.568   5
   5   5  12 4360.06 563.355   2
  -5   5 -12 3239.80 570.731   4
  -5   5 -13 1109.45 366.860   5
   5   5  13 1285.90 319.488   2
  -5   5 -13 497.961 271.565   4
  -5   5 -14 5248.70 702.881   5
  -5   5 -14 5009.14 714.468   4
   5   5  14 5773.30 668.774   2
  -5   5 -15 823.682 328.103   5
   5   5  15 591.181 238.695   2
  -5   5 -15 494.075 316.783   4
  -5   5 -16 120.380 249.184   5
   5   5  16 100.935 115.660   2
  -5   5 -16 393.147 265.766   4
  -5   5 -17 334.914 224.282   5
  -5   5 -17-257.898 185.393   4
   5   5  17 366.465 260.838   2
   5   5  18 753.238 308.392   2
  -5   5 -18 1231.74 387.662   5
  -5   5 -18 983.274 369.229   4
  -5   5 -19 1555.79 461.738   5
  -5   5 -19 1168.47 413.837   4
  -5   6  18 3575.58 587.235   2
  -5   6  17 4956.37 695.846   2
  -5   6  16 1931.52 430.323   2
  -5   6  15 1667.80 388.740   2
  -5   6  14 2960.15 502.592   2
  -5   6  13 2075.78 438.681   2
  -5   6  12 6439.95 822.785   3
  -5   6  12 6703.13 736.609   2
  -5   6  11 5133.72 707.082   3
  -5   6  11 4997.92 601.256   2
  -5   6  10 374.759 237.075   3
  -5   6  10 555.284 238.053   2
  -5   6   9 1247.22 394.606   3
  -5   6   9 1452.66 315.221   2
  -5   6   8 2654.24 517.286   3
  -5   6   8 2847.41 445.556   2
  -5   6   7 3497.17 583.520   3
  -5   6   7 3751.35 505.859   2
  -5   6   6 443.733 244.388   3
  -5   6   6 685.599 248.374   2
  -5   6   5 2235.56 460.190   3
  -5   6   5 2750.10 414.413   2
  -5   6   4 6177.14 724.209   3
  -5   6   4 4652.98 551.452   2
  -5   6   3 14857.5 1118.73   3
  -5   6   3 13835.2 945.211   2
  -5   6   2 507.729 226.438   2
  -5   6   2 357.650 231.627   3
  -5   6   1 1819.10 340.291   2
  -5   6   1 1731.19 383.053   3
  -5   6   0 302.052 196.419   3
   5   6   1 2260.22 378.992   2
  -5   6  -1 1924.27 386.774   3
   5   6   2 212.359 121.491   2
  -5   6  -2 644.373 214.460   3
  -5   6  -3 15674.6 1080.39   3
  -5   6  -3 14604.7 963.216   5
   5   6   3 15189.3 1016.02   2
  -5   6  -4 4798.42 556.124   5
  -5   6  -4 4146.84 554.286   3
   5   6   4 4597.24 564.380   2
   5   6   5 2438.10 407.024   2
  -5   6  -5 1663.84 368.444   3
  -5   6  -5 2535.81 417.369   5
   5   6   6 874.008 283.379   2
  -5   6  -6 1135.28 299.876   3
  -5   6  -6 475.949 199.412   5
  -5   6  -7 3699.27 509.893   3
  -5   6  -7 3792.70 538.645   5
   5   6   7 4178.99 558.890   2
   5   6   8 2605.15 441.787   2
  -5   6  -8 2487.54 411.887   3
  -5   6  -8 2193.00 423.564   5
  -5   6  -9 1429.19 321.392   3
   5   6   9 1347.48 331.744   2
  -5   6  -9 1324.85 366.987   5
  -5   6 -10 736.478 257.666   3
   5   6  10 118.828 175.769   2
  -5   6 -10 405.032 222.149   5
  -5   6 -11 4052.84 611.671   5
   5   6  11 4758.30 599.227   2
  -5   6 -12 5464.01 724.292   5
   5   6  12 6551.02 717.454   2
  -5   6 -13 1671.43 431.680   5
   5   6  13 1579.18 378.640   2
  -5   6 -14 2167.65 502.847   5
   5   6  14 2246.25 456.763   2
  -5   6 -14 3214.89 593.354   4
  -5   6 -15 805.784 330.053   5
   5   6  15 1275.96 349.051   2
  -5   6 -16 1757.50 474.649   5
  -5   6 -17 4261.67 692.572   5
  -5   7  14 547.617 280.305   2
  -5   7  13 1474.74 389.429   2
  -5   7  12 408.098 289.875   3
  -5   7  12 167.616 193.606   2
  -5   7  11 2232.59 481.081   3
  -5   7  11 2471.04 485.817   2
  -5   7  10 1092.66 373.530   3
  -5   7  10 805.327 334.829   2
  -5   7   9 2895.72 548.447   3
  -5   7   9 3100.30 521.407   2
  -5   7   8 732.188 300.203   3
  -5   7   8 968.567 310.044   2
  -5   7   7 1372.55 376.547   3
  -5   7   7 911.106 243.361   2
  -5   7   6 367.756 264.834   3
  -5   7   6 848.608 276.274   2
  -5   7   5 509.159 289.917   3
  -5   7   5 354.353 155.014   2
  -5   7   4 3525.22 592.813   3
  -5   7   4 2326.18 432.578   2
  -5   7   3 2114.17 419.148   2
  -5   7   3 2191.37 456.772   3
  -5   7   2 722.017 230.906   2
  -5   7   2 557.627 227.989   3
  -5   7   1 5816.55 719.244   3
  -5   7   0 11362.1 1007.53   3
  -5   7  -1 6257.32 719.195   3
   5   7   2 516.084 243.744   2
  -5   7  -2 470.521 232.869   3
   5   7   3 2694.58 470.181   2
  -5   7  -3 2185.07 423.212   3
   5   7   4 2587.62 452.992   2
  -5   7  -4 3060.80 486.241   3
   5   7   5 230.032 169.386   2
  -5   7  -5 291.303 162.470   3
   5   7   6 203.076 173.527   2
  -5   7  -6 425.490 181.292   3
   5   7   7 1057.87 311.858   2
  -5   7  -7 1372.84 344.751   5
   5   7   8 522.418 209.676   2
  -5   7  -8 607.835 251.538   5
   5   7   9 3852.73 577.295   2
  -5   7  -9 2775.84 512.126   5
   5   7  10 1414.43 383.607   2
  -5   7 -10 614.176 322.142   5
  -5   7 -11 1511.15 426.020   5
  -5   7 -12-5.34091 143.861   5
  -5   7 -13 1865.14 478.810   5
  -5   7 -14 400.289 260.075   5
  -5   8   8 790.694 325.869   3
  -5   8   7 125.610 155.113   3
  -5   8   7 202.382 219.589   2
  -5   8   6 717.904 340.161   3
  -5   8   6 479.282 215.500   2
  -5   8   5 364.658 233.402   2
  -5   8   5 1066.86 335.811   3
  -5   8   4 4198.40 633.395   2
  -5   8   4 4480.41 674.312   3
  -5   8   3 1551.04 384.866   2
  -5   8   3 1884.07 460.111   3
  -5   8   2 1000.49 360.341   3
  -5   8   1 1777.06 430.796   3
  -5   8   0 5082.60 684.225   3
  -5   8  -1 2079.64 472.845   3
  -5   8 -11 777.747 371.281   5
  -6   0   0 29849.1 1463.49   3
   6   0   0 30896.2 1481.17   1
  -6   0   1 84.7301 169.014   3
  -6   0  -1-67.7092 177.630   3
   6   0  -1-77.9068 121.317   1
   6   0   1 78.2349 117.393   1
  -6   0   2 2117.29 393.148   3
  -6   0  -2 1926.29 386.471   3
   6   0  -2 1746.92 351.763   1
   6   0   2 2328.86 407.812   1
  -6   0   3 3891.35 523.298   3
  -6   0  -3 3324.39 491.823   3
   6   0  -3 2933.29 451.472   1
   6   0   3 3693.18 500.205   1
  -6   0   4 7585.58 718.203   3
   6   0  -4 6237.79 654.309   1
   6   0   4 7408.67 715.168   1
  -6   0   5 2854.73 448.087   3
   6   0  -5 2259.03 407.861   1
   6   0   5 2658.46 438.267   1
  -6   0   6 40800.1 1718.33   3
   6   0  -6 37886.4 1670.13   1
   6   0   6 39138.7 1692.92   1
  -6   0   7 25320.4 1340.17   3
   6   0  -7 24290.6 1311.00   1
   6   0   7 24674.0 1328.31   1
  -6   0   8 21196.4 1230.19   3
   6   0   8 22286.2 1258.88   1
  -6   0   9 6583.64 681.771   3
  -6   0  10 5874.79 652.472   3
  -6   0  11 476.020 195.863   3
  -6   0  12 627.408 229.017   3
  -6   0  13 1270.44 325.520   3
  -6   0  14 10488.3 887.985   3
  -6   0  15 21248.5 1294.28   3
  -6   0  16 13972.4 1065.13   3
  -6   0  17 1255.13 353.773   3
  -6   0  18 378.976 237.906   3
  -6   0  19 2849.64 508.485   3
  -6   0  20 2272.19 455.070   3
  -6   0  21 1858.44 423.333   3
  -6   0  22 751.218 307.523   3
  -6   0  23 8498.90 897.223   3
  -6   1  24 2651.25 562.883   3
  -6   1  23 3558.49 638.855   3
  -6   1  22 1039.76 361.747   3
  -6   1  21 1049.36 345.219   3
  -6   1  20 2858.06 533.469   3
  -6   1  19 481.124 292.687   3
  -6   1  18 987.917 331.035   3
  -6   1  17 3211.47 539.983   3
  -6   1  16 744.490 319.966   3
  -6   1  15 2681.81 493.113   3
   6   1 -15 3020.69 465.540   1
  -6   1  14 4482.86 614.719   3
   6   1 -14 2657.40 439.765   1
  -6   1  13 10555.0 925.841   3
   6   1 -13 11103.6 892.740   1
  -6   1  12 2063.80 426.458   3
   6   1 -12 2151.50 409.152   1
  -6   1  11 1053.20 308.126   3
   6   1 -11 943.681 273.761   1
   6   1 -10 2737.18 450.318   1
  -6   1  10 3251.52 506.047   3
   6   1  -9 2938.42 464.524   1
  -6   1   9 3007.04 492.309   3
   6   1  -8 57.9507 123.905   1
  -6   1   8 50.1520 102.230   3
   6   1  -7 2159.80 396.993   1
  -6   1   7 2292.19 435.876   3
   6   1  -6 6879.31 699.460   1
  -6   1   6 6776.02 700.166   3
   6   1  -5 16463.0 1079.34   1
  -6   1   5 14727.4 1036.13   3
   6   1  -4 1957.50 387.795   1
  -6   1   4 2549.28 432.036   3
   6   1  -3 9767.16 831.402   1
  -6   1   3 9551.89 830.844   3
   6   1  -2 5538.72 628.642   1
  -6   1   2 4749.21 588.767   3
   6   1  -1 5638.99 633.763   1
  -6   1   1 5447.96 626.567   3
  -6   1   0 1149.14 314.394   3
   6   1   0 1330.33 322.196   1
  -6  -1   0 1685.67 354.389   3
   6   1   1 4194.12 536.980   1
  -6   1  -1 5373.44 610.634   3
  -6  -1   1 5125.94 582.881   3
   6   1   2 4752.26 584.016   1
  -6   1  -2 5475.86 623.559   3
  -6  -1   2 5525.00 603.730   3
   6   1   3 9945.76 833.664   1
  -6  -1   3 9480.24 795.692   3
  -6   1  -3 9776.07 832.780   3
   6   1   4 2452.62 437.811   1
  -6  -1   4 2071.79 372.140   3
  -6   1  -4 1994.77 400.192   3
   6   1   5 16220.7 1079.36   1
  -6  -1   5 17507.5 1078.35   3
  -6   1  -5 18097.5 1142.85   3
   6   1   6 6971.98 702.452   1
  -6  -1   6 6542.21 663.765   3
   6   1   7 1820.71 362.507   1
  -6  -1   7 2447.28 407.747   3
   6   1   8-108.320 141.805   1
  -6  -1   8 153.874 168.173   3
   6   1   9 3123.89 459.863   1
  -6  -1   9 3238.73 465.771   3
   6   1  10 3122.52 471.066   1
  -6  -1  10 3483.32 484.807   3
  -6   1 -10 2869.80 501.153   5
   6   1  11 1476.56 331.550   1
  -6  -1  11 796.797 249.210   3
  -6   1 -11 1001.32 302.456   5
  -6  -1  12 2389.19 432.566   3
  -6   1 -12 2385.97 474.245   5
   6   1  12 1614.68 356.289   1
  -6  -1  13 10581.3 861.053   3
  -6   1 -13 10978.1 975.691   5
   6   1  13 9122.76 816.272   1
  -6  -1  14 3588.06 509.782   3
   6   1  14 2836.52 446.993   1
  -6   1 -14 2906.67 530.904   5
  -6  -1  15 2990.42 464.104   3
   6   1  15 3592.53 505.569   1
  -6   1 -15 2373.76 488.213   5
  -6  -1  16 710.231 258.151   3
  -6   1 -16 1000.70 369.925   5
  -6  -1  17 3954.94 546.313   3
  -6   1 -17 3166.31 558.912   5
  -6  -1  18 230.117 176.046   3
  -6   1 -18 32.6010 147.303   5
  -6  -1  19 130.495 173.784   3
  -6   1 -19 533.940 298.915   5
  -6   1 -20 3000.60 567.021   5
  -6   1 -21 1512.26 434.059   5
  -6   2  22 2668.07 578.177   3
  -6   2  21 1207.57 355.513   3
  -6   2  20 152.666 124.686   3
  -6   2  19 1875.80 448.612   3
  -6   2  18 3242.50 579.927   3
   6   2 -18 3025.89 482.763   1
  -6   2  17 2774.84 518.863   3
   6   2 -17 2025.12 402.786   1
   6   2 -16 2954.08 474.626   1
  -6   2  16 2296.56 487.923   3
   6   2 -15 6937.34 724.492   1
  -6   2  15 7586.53 825.554   3
  -6   2  14 556.349 300.793   3
   6   2 -14 431.758 215.709   1
  -6   2  13 1966.36 402.544   3
   6   2 -13 908.767 259.575   1
  -6   2  12 650.403 268.269   3
   6   2 -12 815.152 282.875   1
  -6   2  11 2622.23 470.678   3
   6   2 -11 1879.73 382.593   1
   6   2 -10 2173.67 413.142   1
  -6   2  10 2574.99 462.673   3
   6   2  -9 1109.96 320.798   1
  -6   2   9 1149.07 333.490   3
   6   2  -8 3444.55 520.779   1
  -6   2   8 2943.72 479.766   3
  -6   2   7 7991.06 790.129   3
   6   2  -7 7637.42 756.192   1
  -6   2   6 1115.95 324.916   3
   6   2  -6 674.172 249.756   1
  -6   2   5 5063.56 625.393   3
   6   2  -5 4451.58 577.065   1
  -6   2   5 4723.55 505.752   4
  -6   2   4 18565.1 1182.46   3
   6   2  -4 18482.5 1179.54   1
  -6   2   4 16116.7 956.428   4
  -6   2   3 1714.59 310.393   4
  -6   2   3 2136.98 407.033   3
   6   2  -3 1929.95 394.939   1
   6   2  -2 885.963 285.776   1
  -6   2   2 1261.43 295.658   4
  -6   2   2 927.040 259.255   3
  -6   2   1 1575.60 317.529   4
   6   2  -1 1978.71 393.194   1
  -6   2   1 2223.90 413.109   3
  -6   2   0 113.324 146.131   4
   6   2   0 249.213 198.306   1
  -6   2   0 541.644 237.815   3
  -6   2  -1 1849.96 369.794   4
   6   2   1 1836.81 392.602   1
  -6   2  -1 1979.53 390.252   3
  -6   2  -2 838.816 239.731   4
   6   2   2 1137.77 298.616   1
  -6   2  -2 611.098 220.115   3
  -6   2  -3 1460.72 329.003   4
  -6   2  -3 2378.16 430.673   3
   6   2   3 2349.16 421.504   1
  -6   2  -4 20169.8 1210.69   3
  -6  -2   4 19300.9 1116.23   3
   6   2   4 18400.7 1177.17   1
  -6   2  -4 18337.7 1150.73   4
  -6   2  -5 6513.96 693.909   3
  -6  -2   5 5673.05 596.003   3
   6   2   5 5169.66 616.473   1
  -6   2  -5 4236.89 527.265   5
  -6   2  -5 5544.72 644.881   4
  -6   2  -6 265.432 239.897   4
  -6  -2   6 768.981 248.348   3
   6   2   6 626.514 222.829   1
  -6   2  -6 787.115 229.187   3
  -6   2  -6 478.020 204.832   5
  -6  -2   7 6943.34 664.197   3
   6   2   7 6895.09 712.520   1
  -6   2  -7 8380.98 757.260   5
  -6   2  -7 6366.15 704.767   4
  -6   2  -8 3088.58 533.752   4
   6   2   8 3557.11 510.398   1
  -6  -2   8 2460.93 411.208   3
  -6   2  -8 3203.82 489.286   5
  -6   2  -9 1100.58 335.841   4
   6   2   9 866.524 260.625   1
  -6  -2   9 946.587 270.656   3
  -6   2  -9 493.668 226.072   5
  -6   2 -10 2278.71 448.394   4
   6   2  10 1715.63 367.803   1
  -6  -2  10 2730.44 433.858   3
  -6   2 -10 2274.43 428.863   5
   6   2  11 1781.60 376.021   1
  -6   2 -11 2730.04 510.660   4
  -6  -2  11 2797.21 440.691   3
  -6   2 -11 2364.57 455.397   5
  -6   2 -12 673.531 254.805   4
  -6  -2  12 429.786 183.774   3
  -6   2 -12 750.410 298.694   5
   6   2  12 694.981 241.070   1
  -6   2 -13 1326.32 384.222   4
  -6  -2  13 1321.64 300.170   3
   6   2  13 1447.44 341.359   1
  -6   2 -13 921.897 306.386   5
  -6   2 -14 614.731 257.779   4
   6   2  14 729.326 299.830   1
  -6  -2  14 898.663 279.987   3
  -6   2 -14 1112.77 349.773   5
   6   2  15 7595.54 755.701   1
  -6  -2  15 8009.11 729.081   3
  -6   2 -15 6663.52 803.850   5
  -6   2 -15 6280.51 779.162   4
  -6   2 -16 2260.81 497.137   4
   6   2  16 2282.77 413.359   1
  -6  -2  16 3059.62 475.409   3
  -6   2 -16 2869.23 546.719   5
  -6   2 -17 3259.43 584.860   5
  -6   2 -18 1962.23 469.007   5
  -6   2 -19 1768.06 461.978   5
  -6   2 -20 611.153 277.491   5
  -6   3  20 1529.28 428.491   3
  -6   3  19 210.322 260.908   3
  -6   3  18 1079.24 352.025   3
  -6   3  17 3066.43 570.220   3
   6   3 -17 2280.13 432.370   1
   6   3 -16 222.040 214.152   1
  -6   3  16 518.808 294.762   3
   6   3 -15 2885.74 512.688   1
  -6   3  15 2613.80 505.677   3
  -6   3  14 6398.49 790.207   3
   6   3 -14 5397.27 663.769   1
  -6   3  13 1464.52 423.377   3
   6   3 -13 1783.49 397.713   1
  -6   3  12 1734.44 425.872   3
   6   3 -12 1620.21 379.972   1
  -6   3  11 2198.86 477.672   3
   6   3 -11 1397.25 354.380   1
  -6   3  10 5235.54 670.692   3
   6   3 -10 5224.89 652.731   1
  -6   3   9 7941.64 820.996   3
   6   3  -9 6056.33 697.029   1
  -6   3   8 1208.64 273.000   4
   6   3  -8 1050.16 308.555   1
  -6   3   8 1040.74 334.481   3
  -6   3   7 2186.59 352.515   4
  -6   3   7 1315.37 349.500   3
  -6   3   6 21035.4 1325.70   3
  -6   3   6 20031.6 1084.34   4
  -6   3   5 1086.51 252.680   4
  -6   3   5 1703.44 414.567   3
  -6   3   4 764.224 259.529   4
  -6   3   4 525.326 216.560   3
  -6   3   3 1631.32 350.081   4
  -6   3   3 2034.95 425.857   3
  -6   3   2 2954.52 445.749   4
  -6   3   2 3332.52 512.525   3
  -6   3   1 9547.07 853.228   3
  -6   3   1 8039.93 731.813   4
  -6   3   0 19518.0 1223.65   3
  -6   3   0 19248.8 1177.02   4
  -6   3  -1 9457.20 845.510   3
  -6   3  -1 6948.28 708.462   4
  -6   3  -2 3327.88 488.182   4
  -6   3  -2 3498.12 515.696   3
  -6   3  -2 3619.42 459.495   5
  -6   3  -3 1362.36 337.815   4
  -6   3  -3 2105.66 415.867   3
  -6   3  -3 1640.76 319.136   5
  -6   3  -4 545.884 257.837   4
  -6   3  -4 874.884 274.659   3
  -6   3  -4 512.895 214.406   5
  -6   3  -5 1495.72 383.246   4
  -6   3  -5 980.714 280.527   3
  -6   3  -5 1633.60 341.429   5
  -6   3  -6 22048.0 1297.69   3
  -6   3  -6 18869.7 1141.75   5
  -6   3  -6 19098.0 1255.08   4
  -6   3  -7 886.830 303.478   4
  -6   3  -7 1532.40 351.296   3
  -6   3  -7 1499.25 319.646   5
  -6   3  -8 1013.37 333.084   4
   6   3   8 1047.38 311.569   1
  -6   3  -8 851.782 270.404   3
  -6   3  -8 1032.86 281.790   5
  -6  -3   9 8068.30 694.448   3
   6   3   9 6356.82 713.074   1
  -6   3  -9 7362.40 757.835   5
  -6   3  -9 5598.31 717.809   4
  -6  -3  10 5865.54 595.250   3
   6   3  10 6115.40 693.071   1
  -6   3 -10 5097.02 658.175   5
  -6   3 -10 6238.41 766.683   4
  -6   3 -11 1378.34 365.435   4
   6   3  11 1775.15 381.279   1
  -6  -3  11 1688.55 334.858   3
  -6   3 -11 1633.70 404.175   5
  -6   3 -12 1785.77 405.025   4
  -6  -3  12 1716.48 329.310   3
   6   3  12 1755.32 382.124   1
  -6   3 -12 2204.96 476.797   5
   6   3  13 1223.58 326.195   1
  -6   3 -13 1656.19 452.934   4
  -6   3 -13 1078.41 352.509   5
   6   3  14 6403.24 718.648   1
  -6   3 -14 4873.24 686.747   5
  -6   3 -14 5518.03 751.941   4
  -6   3 -15 3303.95 603.636   4
   6   3  15 2450.31 440.124   1
  -6   3 -15 3471.27 598.079   5
  -6   3 -16 350.601 268.280   4
   6   3  16 277.118 205.765   1
  -6   3 -16 506.006 264.397   5
  -6   3 -17 2420.71 534.656   4
  -6   3 -17 3291.31 599.931   5
  -6   3 -18 614.050 256.306   4
  -6   3 -18 901.930 339.547   5
  -6   3 -19 183.918 169.458   4
  -6   3 -19 111.392 190.803   5
  -6   3 -20 1477.83 472.942   4
  -6   4  18 642.639 355.400   3
  -6   4  17 208.349 268.676   3
   6   4 -17 526.381 256.811   1
  -6   4  16 4214.48 689.606   3
   6   4 -16 2959.54 516.654   1
  -6   4  15 4006.00 666.604   3
   6   4 -15 3231.89 548.775   1
   6   4 -14 3384.89 563.572   1
  -6   4  14 2742.67 539.461   3
  -6   4  13 74.5737 149.075   3
  -6   4  12 4853.75 682.975   3
  -6   4  11 4531.88 677.412   3
  -6   4  10 240.259 217.381   3
  -6   4   9 405.473 223.638   3
  -6   4   8 4909.81 667.586   3
  -6   4   7 2454.12 482.111   3
  -6   4   7 2355.42 383.145   4
  -6   4   6 10207.8 942.498   3
  -6   4   6 8416.32 725.779   4
  -6   4   5 3620.42 571.725   3
  -6   4   5 3937.39 509.725   4
  -6   4   4 3246.99 523.498   3
  -6   4   4 2605.74 412.285   4
  -6   4   3 546.671 271.123   3
  -6   4   3 447.351 226.180   4
  -6   4   2 385.096 251.158   3
  -6   4   2 339.021 172.669   4
  -6   4   1 8637.53 824.710   3
  -6   4   1 6371.62 682.789   4
  -6   4   0 1448.22 362.233   3
  -6   4   0 1193.36 258.761   5
  -6   4   0 945.736 283.645   4
  -6   4  -1 7183.80 752.058   3
  -6   4  -1 6096.26 571.450   5
  -6   4  -1 5974.28 676.027   4
  -6   4  -2 488.912 213.708   3
  -6   4  -2 630.424 197.065   5
  -6   4  -2 501.370 269.591   4
  -6   4  -3 253.797 187.497   3
  -6   4  -3 351.781 184.716   5
  -6   4  -3 330.189 187.958   4
  -6   4  -4 2769.67 476.348   3
  -6   4  -4 1725.96 342.758   5
  -6   4  -4 2034.15 416.263   4
  -6   4  -5 2941.12 480.485   3
  -6   4  -5 3117.38 458.781   5
  -6   4  -5 3646.77 556.240   4
  -6   4  -6 9611.03 863.416   3
  -6   4  -6 8983.62 798.897   5
  -6   4  -6 8777.26 873.229   4
  -6   4  -7 2491.94 442.465   3
  -6   4  -7 2946.39 490.177   5
  -6   4  -7 2910.47 523.353   4
  -6   4  -8 4619.11 599.237   3
  -6   4  -8 5030.72 626.050   5
  -6   4  -8 3895.55 614.997   4
  -6   4  -9 306.067 195.855   5
  -6   4  -9 269.012 175.098   4
  -6   4 -10 133.858 203.653   5
  -6   4 -10 371.895 230.086   4
  -6   4 -11 3543.50 608.073   4
  -6   4 -11 3273.16 552.445   5
  -6   4 -12 3789.31 620.933   4
  -6   4 -12 4604.13 634.391   5
  -6   4 -13 102.440 202.021   4
  -6   4 -13 57.9971 139.108   5
  -6   4 -14 2903.48 570.702   4
  -6   4 -14 2465.13 487.427   5
  -6   4 -15 3151.82 597.564   4
   6   4  15 3822.39 564.370   1
  -6   4 -15 2555.53 524.918   5
  -6   4 -16 2861.55 600.881   4
   6   4  16 2659.94 495.461   1
  -6   4 -16 1696.19 437.400   5
  -6   4 -17 511.729 241.457   4
  -6   4 -17 267.019 222.486   5
  -6   4 -18 200.951 243.264   4
  -6   4 -18 647.219 316.404   5
  -6   5  15 2291.85 519.566   3
  -6   5  14 6757.49 880.644   3
  -6   5  13 348.138 297.933   3
  -6   5  12 892.563 330.953   3
  -6   5  11 169.392 209.141   3
  -6   5  10 6733.11 825.767   3
  -6   5   9 6.23795 225.339   3
  -6   5   8 1965.04 452.201   3
  -6   5   7 3127.78 550.764   3
  -6   5   7 2000.88 379.888   4
  -6   5   6 1548.46 390.185   3
  -6   5   6 874.241 306.861   4
  -6   5   5 10663.0 992.555   3
  -6   5   5 9256.29 837.881   4
  -6   5   4 7313.14 826.862   3
  -6   5   4 6403.18 707.642   4
  -6   5   3 4848.69 660.938   3
  -6   5   3 5408.37 644.785   4
  -6   5   2 4807.30 663.486   3
  -6   5   2 4407.51 605.651   4
  -6   5   1 3070.93 513.473   3
  -6   5   1 3402.24 512.507   4
  -6   5   0 83.9127 100.365   3
  -6   5   0 606.348 251.088   4
  -6   5  -1 2629.11 485.722   3
  -6   5  -1 2973.99 516.646   4
  -6   5  -2 4531.78 625.096   3
  -6   5  -2 3770.96 579.841   4
  -6   5  -3 3990.46 578.574   3
  -6   5  -3 5051.41 574.306   5
  -6   5  -4 6252.81 729.508   3
  -6   5  -4 5984.30 633.930   5
  -6   5  -4 6968.18 807.968   4
  -6   5  -5 10015.6 898.920   3
  -6   5  -5 9829.56 836.848   5
  -6   5  -5 9147.80 934.944   4
  -6   5  -6 1359.71 360.965   3
  -6   5  -6 1901.34 394.423   5
  -6   5  -6 1530.69 404.842   4
  -6   5  -7 2318.35 447.018   3
  -6   5  -7 2356.79 443.036   5
  -6   5  -7 2303.67 511.495   4
  -6   5  -8 1585.47 347.365   3
  -6   5  -8 1338.14 375.211   5
  -6   5  -8 1076.98 374.668   4
  -6   5  -9-34.5980 132.095   3
  -6   5  -9 247.352 196.439   5
  -6   5  -9-226.819 164.428   4
  -6   5 -10 4988.84 668.385   5
  -6   5 -10 5827.90 783.660   4
  -6   5 -11 365.162 282.423   5
  -6   5 -11 319.434 289.490   4
  -6   5 -12 919.852 350.437   5
  -6   5 -12 181.004 129.297   4
  -6   5 -13 193.763 251.235   5
  -6   5 -13 78.7491 143.131   4
  -6   5 -14 4694.33 717.649   5
  -6   5 -14 6271.29 840.551   4
  -6   5 -15 1407.51 408.713   5
  -6   5 -15 1327.24 399.992   4
  -6   5 -16 1432.36 450.221   5
  -6   6  11 5409.37 774.088   3
  -6   6  10-67.1500 198.684   3
  -6   6   9 1154.27 369.177   3
  -6   6   8 2185.66 496.917   3
  -6   6   7 1175.25 360.472   3
  -6   6   6 5509.72 743.640   3
  -6   6   5 636.867 273.915   3
  -6   6   4 1005.81 346.150   3
  -6   6   3 3998.50 614.769   3
  -6   6   2 3043.06 537.184   3
  -6   6   1 5878.76 743.170   3
  -6   6   0 135.773 112.276   3
  -6   6  -1 6337.10 755.604   3
  -6   6  -2 3155.92 531.176   3
  -6   6  -3 3787.92 585.327   3
  -6   6  -4 728.920 260.939   3
  -6   6  -5 290.133 154.965   3
  -6   6  -6 5594.24 694.095   3
  -6   6  -6 5985.38 793.924   4
  -6   6  -7 753.985 283.763   3
  -6   6  -7 789.065 287.920   5
  -6   6  -7 1132.53 405.831   4
  -6   6  -8 1938.73 412.557   3
  -6   6  -8 2031.99 440.759   5
  -6   6  -8 1814.29 466.416   4
  -6   6  -9 1928.04 418.423   3
  -6   6  -9 1342.29 362.092   5
  -6   6  -9 1390.72 392.504   4
  -6   6 -10 436.108 269.957   5
  -6   6 -10 802.246 304.199   4
  -6   6 -11 4328.69 680.211   5
  -6   6 -11 3524.90 647.552   4
  -6   6 -12 1632.73 460.195   5
  -6   6 -13 137.820 131.393   5
  -6   6 -14 3068.07 593.840   5
  -6   7   7 585.359 343.416   3
  -6   7   6 954.027 315.892   3
  -6   7   5 1546.28 435.947   3
  -6   7   4 576.450 291.126   3
  -6   7   3 1886.54 449.123   3
  -6   7   2 5979.20 777.504   3
  -6   7   1 2992.19 561.298   3
  -6   7   0 8155.30 907.135   3
  -6   7  -1 3523.13 593.758   3
  -6   7  -2 6558.02 782.538   3
  -6   7  -3 1880.14 453.582   3
  -6   7  -4 547.879 249.961   3
  -6   7  -5 1413.53 372.017   3
  -6   7  -6 1111.33 345.712   3
  -6   7 -11 339.414 170.129   5
  -6   7 -12 272.324 254.905   5
  -6   8   2 1715.55 466.081   3
  -6   8   1 132.856 163.466   3
  -6   8   0 113.099 206.097   3
  -6   8  -1 372.616 275.266   3
  -7   0   0 13.4481 124.384   3
  -7   0   1 68.4509 130.652   3
  -7   0  -1 544.723 249.327   3
  -7   0   2 2459.71 461.639   3
  -7   0  -2 2989.86 498.174   3
  -7   0   3 4224.03 598.165   3
  -7   0   4 384.998 264.103   3
  -7   0   5 2237.04 454.126   3
  -7   0   6 23665.9 1410.31   3
  -7   0   7 587.962 285.007   3
  -7   0   8 346.195 184.978   3
  -7   0   9 2839.33 505.985   3
  -7   0  10 789.313 284.702   3
  -7   0  11 2062.68 425.270   3
  -7   0  12 1499.80 384.850   3
  -7   0  13 2499.58 489.918   3
  -7   0  14-155.749 172.275   3
  -7   0  15 3959.00 598.439   3
  -7   0  16 966.600 316.609   3
  -7   0  17 376.677 243.378   3
  -7   0  18 970.136 331.344   3
  -7   0  19 1290.62 377.893   3
  -7   0  20 4108.19 640.936   3
  -7   0  21 2650.08 522.851   3
  -7   1  20 4392.39 691.970   3
  -7   1  19 3043.96 581.463   3
  -7   1  18 769.925 303.071   3
  -7   1  17 1640.84 440.901   3
  -7   1  16 358.656 203.557   3
  -7   1  15 4158.99 642.429   3
  -7   1  14 3006.39 544.059   3
  -7   1  13 3990.34 627.755   3
   7   1 -13 2970.25 515.428   1
  -7   1  12 925.216 296.215   3
   7   1 -12 651.975 270.798   1
  -7   1  11 420.753 244.256   3
   7   1 -11 162.366 167.144   1
  -7   1  10 4386.33 633.424   3
   7   1 -10 3502.67 547.154   1
  -7   1   9 2041.37 452.429   3
   7   1  -9 2338.71 472.295   1
  -7   1   8 3783.38 580.946   3
   7   1  -8 2867.42 509.656   1
  -7   1   7 16010.1 1184.87   3
   7   1  -7 14219.6 1104.39   1
   7   1  -6 728.874 306.781   1
  -7   1   6 821.559 314.822   3
  -7   1   5 20437.9 1330.75   3
   7   1  -5 17411.2 1219.91   1
   7   1  -4 4190.21 614.464   1
  -7   1   4 3905.03 605.021   3
  -7   1   3 8283.64 841.587   3
   7   1  -3 7253.36 786.315   1
   7   1  -2 236.100 226.214   1
  -7   1   2 673.160 292.490   3
   7   1  -1 2110.08 446.531   1
  -7   1   1 3261.61 531.515   3
  -7   1   0 7459.53 794.471   3
   7   1   0 6704.76 763.591   1
   7   1   1 2818.99 510.256   1
  -7   1  -1 3227.29 537.735   3
  -7  -1   1 3037.09 484.965   3
   7   1   2 696.462 293.981   1
  -7   1  -2 496.043 273.416   3
  -7  -1   2 406.841 226.911   3
  -7  -1   3 8550.80 820.722   3
  -7   1  -3 9720.68 911.950   3
   7   1   3 9116.85 876.753   1
   7   1   4 3352.81 546.344   1
  -7  -1   4 3475.33 538.052   3
  -7   1  -4 3727.83 589.397   3
  -7  -1   5 19779.0 1263.07   3
   7   1   5 17824.4 1236.56   1
   7   1   6 905.231 322.460   1
  -7  -1   6 682.611 305.450   3
  -7  -1   7 17787.8 1195.64   3
   7   1   7 15230.2 1139.73   1
  -7  -1   8 3773.11 549.635   3
   7   1   8 3037.33 523.596   1
  -7  -1   9 2303.98 457.897   3
   7   1   9 1943.33 409.454   1
  -7  -1  10 4545.17 607.588   3
   7   1  10 3766.54 569.306   1
  -7  -1  11 516.382 251.709   3
   7   1  11 463.412 247.228   1
  -7  -1  12 1335.84 348.798   3
   7   1  12 731.609 250.455   1
  -7  -1  13 3348.31 527.991   3
   7   1  13 3111.99 530.341   1
  -7  -1  14 3753.60 569.325   3
  -7  -1  15 3849.36 580.521   3
  -7  -1  16 267.835 196.010   3
  -7  -1  17 2329.15 470.874   3
  -7  -1  18 854.576 293.382   3
  -7   2  18 1230.85 405.430   3
  -7   2  17 2814.75 548.737   3
   7   2 -17 1866.69 459.359   1
  -7   2  16 4461.36 696.986   3
   7   2 -16 3046.99 517.158   1
  -7   2  15 3745.30 639.171   3
   7   2 -15 3734.59 589.023   1
   7   2 -14 43.1876 165.653   1
  -7   2  14 254.370 241.852   3
   7   2 -13 753.443 305.076   1
  -7   2  13 1059.25 355.496   3
   7   2 -12 708.683 286.806   1
  -7   2  12 307.359 189.271   3
   7   2 -11 1295.43 351.562   1
  -7   2  11 1495.22 401.598   3
   7   2 -10-54.2654 117.823   1
  -7   2  10-9.73955 154.268   3
  -7   2   9-80.5865 205.312   3
   7   2  -9 250.419 209.742   1
  -7   2   8 264.920 198.577   3
   7   2  -8 783.440 291.686   1
  -7   2   7 1336.99 377.997   3
   7   2  -7 554.548 263.245   1
  -7   2   6 1259.31 373.933   3
   7   2  -6 1665.05 390.415   1
  -7   2   5 725.650 304.479   3
   7   2  -5 464.500 222.344   1
  -7   2   4 4162.40 627.929   3
   7   2  -4 4619.28 634.983   1
  -7   2   3 4892.39 656.318   3
   7   2  -3 4081.17 593.344   1
  -7   2   2 378.765 274.101   3
   7   2  -2 566.021 244.826   1
   7   2  -1 3576.38 558.275   1
  -7   2   1 3154.15 545.498   3
   7   2   0 1081.54 313.882   1
  -7   2   0 953.703 296.578   3
   7   2   1 4434.32 624.793   1
  -7   2  -1 3294.33 546.560   3
  -7   2  -2 657.592 247.948   3
   7   2   2 842.860 287.727   1
  -7   2  -3 5138.78 672.640   3
   7   2   3 3931.90 595.459   1
  -7   2  -4 4396.88 625.733   3
   7   2   4 4479.36 626.635   1
  -7   2  -5 1498.83 401.341   3
  -7  -2   5 885.649 295.044   3
   7   2   5 769.869 328.623   1
  -7  -2   6 1695.87 375.849   3
   7   2   6 2097.56 429.643   1
  -7  -2   7 230.121 143.802   3
   7   2   7 347.311 189.002   1
  -7  -2   8 194.591 177.997   3
   7   2   8 382.056 172.884   1
   7   2   9 407.430 229.821   1
  -7  -2   9 374.375 214.376   3
   7   2  10 65.9968 127.194   1
  -7  -2  10 61.9960 140.972   3
   7   2  11 1453.34 385.882   1
  -7  -2  11 1278.11 324.457   3
  -7   2 -11 1507.43 401.075   5
   7   2  12 738.232 296.998   1
  -7  -2  12 718.512 251.828   3
  -7   2 -12 163.344 139.515   5
   7   2  13 1051.99 313.265   1
  -7  -2  13 1203.70 329.882   3
  -7   2 -13 1188.80 377.416   5
   7   2  14 580.432 284.647   1
  -7  -2  14-89.7112 126.079   3
  -7   2 -14 290.999 268.786   5
  -7   2 -15 3282.83 641.364   5
   7   2  15 3857.08 591.892   1
  -7   2 -16 3116.41 615.967   5
   7   2  16 3068.35 519.621   1
  -7   2 -17 1101.79 354.941   5
   7   3 -17 4966.81 694.515   1
  -7   3  16 708.968 346.962   3
   7   3 -16 395.457 255.964   1
  -7   3  15 1090.40 380.770   3
   7   3 -15 2108.37 471.363   1
  -7   3  14 6269.55 831.276   3
   7   3 -14 5575.48 743.787   1
  -7   3  13 2839.36 580.957   3
   7   3 -13 3913.11 603.439   1
   7   3 -12 726.182 304.625   1
  -7   3  12 922.369 345.766   3
   7   3 -11 441.365 244.848   1
  -7   3  11 1092.49 367.942   3
   7   3 -10 2892.79 524.624   1
  -7   3  10 3229.21 581.493   3
  -7   3   9 588.551 278.827   3
   7   3  -9 682.930 234.008   1
  -7   3   8 1018.73 328.012   3
   7   3  -8 843.736 304.526   1
  -7   3   7 3374.27 594.370   3
   7   3  -7 3170.63 551.115   1
  -7   3   6 6612.79 805.535   3
   7   3  -6 5357.67 727.075   1
  -7   3   6 4670.77 569.532   4
  -7   3   5 10100.8 982.030   3
   7   3  -5 11915.3 1062.35   1
  -7   3   5 10511.0 841.302   4
  -7   3   4 3438.07 505.046   4
  -7   3   4 5490.13 723.426   3
   7   3  -4 5041.35 700.918   1
  -7   3   3 10356.7 980.128   3
   7   3  -3 9313.06 933.085   1
  -7   3   3 9066.22 825.642   4
  -7   3   2 2948.13 491.221   4
   7   3  -2 2817.90 522.292   1
  -7   3   2 3370.93 570.851   3
  -7   3   1 825.606 283.569   4
   7   3  -1 866.092 297.970   1
  -7   3   1 1221.45 351.664   3
  -7   3   0 199.844 171.259   4
  -7   3   0 617.585 258.559   3
   7   3   0 157.075 112.726   1
  -7   3  -1 1300.20 361.181   4
  -7   3  -1 506.999 225.163   3
   7   3   1 546.207 296.002   1
  -7   3  -2 2223.87 456.955   4
   7   3   2 3355.26 562.746   1
  -7   3  -2 3791.03 577.534   3
  -7   3  -3 11387.6 1009.21   3
   7   3   3 11626.7 1030.20   1
  -7   3  -3 9911.32 928.531   4
  -7   3  -4 3350.37 552.175   4
  -7   3  -4 4857.32 666.032   3
   7   3   4 4775.45 680.084   1
  -7   3  -5 10321.7 970.396   3
   7   3   5 12171.8 1047.36   1
  -7   3  -5 9304.37 931.034   4
  -7   3  -6 4453.29 633.921   4
  -7   3  -6 5829.80 729.092   3
  -7   3  -6 5878.03 673.028   5
   7   3   6 4648.62 658.584   1
  -7   3  -7 3109.54 563.318   4
  -7   3  -7 3261.15 550.169   3
   7   3   7 3209.96 558.584   1
  -7   3  -7 2960.29 512.311   5
  -7   3  -8 1060.22 340.236   4
   7   3   8 403.792 208.811   1
  -7   3  -8 1159.70 357.756   5
  -7   3  -9 632.183 282.821   4
   7   3   9 276.645 167.723   1
  -7   3  -9 638.815 279.998   5
  -7   3 -10 2545.28 517.634   4
   7   3  10 3894.28 602.558   1
  -7   3 -10 2940.81 531.187   5
  -7   3 -11 381.875 294.469   4
   7   3  11 849.010 284.638   1
  -7  -3  11 560.787 217.304   3
  -7   3 -11 321.233 249.830   5
  -7   3 -12 647.657 285.710   4
   7   3  12 821.287 315.327   1
  -7   3 -12 429.316 271.445   5
  -7   3 -13 2880.85 583.498   4
  -7   3 -13 3257.77 600.021   5
   7   3  13 2736.75 566.784   1
  -7   3 -14 5481.37 786.601   4
   7   3  14 5741.85 735.994   1
  -7   3 -14 5518.40 777.751   5
  -7   3 -15 1133.14 377.022   4
   7   3  15 1104.55 354.920   1
   7   3  16 310.807 184.154   1
  -7   3 -16 718.543 331.717   5
   7   4 -16 1604.90 432.104   1
   7   4 -15 1822.71 459.275   1
   7   4 -14 1322.99 396.030   1
  -7   4  13 883.665 385.601   3
   7   4 -13 39.3967 133.331   1
   7   4 -12 468.261 253.052   1
  -7   4  12 1144.06 364.003   3
  -7   4  11 4909.77 725.607   3
   7   4 -11 3585.42 634.969   1
   7   4 -10 3401.68 602.897   1
  -7   4  10 2147.10 498.198   3
  -7   4   9 2989.06 549.805   3
   7   4  -9 2401.47 498.866   1
   7   4  -8 2208.27 465.255   1
  -7   4   8 3170.74 583.701   3
  -7   4   7 898.872 347.062   3
   7   4  -7 547.832 257.808   1
  -7   4   6 2477.20 523.389   3
   7   4  -6 1711.15 443.939   1
  -7   4   5 1913.73 384.921   4
  -7   4   5 2047.98 461.496   3
  -7   4   4 3356.84 511.754   4
  -7   4   4 2918.30 534.901   3
  -7   4   3 1594.17 362.699   4
  -7   4   3 2422.28 492.412   3
  -7   4   2 3084.38 522.270   4
  -7   4   2 3629.18 592.066   3
  -7   4   1 243.388 202.330   4
  -7   4   1 611.976 262.862   3
  -7   4   0-25.6409 123.466   4
  -7   4   0 160.881 128.472   3
  -7   4  -1 421.878 201.216   4
  -7   4  -1 297.504 255.434   3
  -7   4  -2 2999.90 531.694   4
  -7   4  -2 3492.01 579.386   3
  -7   4  -3 2127.52 458.518   4
  -7   4  -3 2500.63 492.783   3
  -7   4  -4 2596.73 514.231   4
  -7   4  -4 3128.82 546.533   3
  -7   4  -4 2991.22 471.194   5
  -7   4  -5 1401.76 412.634   4
  -7   4  -5 2077.94 442.595   3
  -7   4  -5 1252.37 322.421   5
  -7   4  -6 1759.84 450.826   4
  -7   4  -6 2184.57 459.240   3
  -7   4  -6 2253.93 428.014   5
  -7   4  -7 376.569 212.210   4
  -7   4  -7 740.314 307.204   3
  -7   4  -7 363.143 276.360   5
   7   4   7 845.826 315.858   1
  -7   4  -8 2145.75 503.592   4
  -7   4  -8 2379.78 485.947   3
  -7   4  -8 2723.24 511.990   5
   7   4   8 3142.37 553.623   1
  -7   4  -9 1671.23 430.770   4
   7   4   9 2483.51 498.174   1
  -7   4  -9 1329.30 378.534   5
  -7   4 -10 3225.39 595.635   4
   7   4  10 2413.78 492.955   1
  -7   4 -10 2853.01 530.558   5
  -7   4 -11 4195.50 683.056   4
  -7   4 -11 2823.96 539.027   5
   7   4  11 3869.80 618.524   1
  -7   4 -12 750.631 306.135   4
   7   4  12 678.331 297.187   1
  -7   4 -12 147.669 232.543   5
  -7   4 -13 457.468 300.949   4
   7   4  13 269.010 159.411   1
  -7   4 -13 314.499 233.519   5
   7   4  14 1333.71 394.825   1
  -7   4 -14 893.845 318.835   5
   7   4  15 1480.66 389.564   1
  -7   4 -15 1903.18 495.109   5
   7   5 -15 3151.41 606.638   1
   7   5 -14 1097.49 386.653   1
   7   5 -13 2142.93 503.566   1
  -7   5   9 192.743 232.549   3
  -7   5   8 773.752 356.273   3
  -7   5   7 1896.46 478.801   3
  -7   5   6 1025.12 329.041   3
  -7   5   5 2703.20 541.981   3
  -7   5   4 1462.82 402.427   3
  -7   5   4 1180.80 346.961   4
  -7   5   3-184.135 195.431   3
  -7   5   3 484.040 253.829   4
  -7   5   2 1434.88 423.590   3
  -7   5   2 660.821 291.790   4
  -7   5   1 1423.79 370.408   3
  -7   5   1 1264.90 388.209   4
  -7   5   0 990.824 353.010   3
  -7   5   0 1003.81 326.945   4
  -7   5  -1 1526.62 392.933   3
  -7   5  -1 1153.03 372.895   4
  -7   5  -2 258.498 249.241   3
  -7   5  -2 904.274 359.617   4
  -7   5  -3 154.538 175.876   3
  -7   5  -3 772.626 355.592   4
  -7   5  -4 1295.10 385.665   3
  -7   5  -4 1053.26 366.493   4
  -7   5  -5 1569.50 403.672   3
  -7   5  -5 1675.56 445.858   4
  -7   5  -6 387.399 264.972   3
  -7   5  -6 1103.41 373.467   4
  -7   5  -7 1155.51 361.698   3
  -7   5  -7 853.525 309.037   5
  -7   5  -7 1203.18 392.850   4
  -7   5  -8 1030.09 359.694   3
  -7   5  -8 705.460 264.134   5
  -7   5  -8 577.456 326.190   4
  -7   5  -9 654.224 313.514   4
  -7   5  -9 313.283 238.373   5
  -7   5 -10 251.773 281.585   4
  -7   5 -10-117.021 218.171   5
  -7   5 -11 688.713 292.050   5
  -7   5 -12 450.335 270.678   5
   7   5  13 1843.17 496.534   1
  -7   5 -13 1953.85 470.917   5
   7   5  14 544.435 301.938   1
  -7   5 -14 1138.37 393.623   5
   7   5  15 3116.58 615.940   1
  -7   6   5 3753.50 662.689   3
  -7   6   4 2971.85 583.813   3
  -7   6   3 3283.98 617.287   3
  -7   6   3 3713.86 608.137   4
  -7   6   2 1623.21 439.890   3
  -7   6   2 1640.36 402.320   4
  -7   6   1 1733.15 463.261   3
  -7   6   1 1750.35 456.119   4
  -7   6   0 2948.25 542.017   3
  -7   6   0 3364.90 626.005   4
  -7   6  -1 2433.08 543.928   3
  -7   6  -1 1100.83 362.359   4
  -7   6  -2 1614.65 424.426   3
  -7   6  -2 1365.70 423.490   4
  -7   6  -3 3106.49 573.447   3
  -7   6  -3 3432.13 634.150   4
  -7   6  -4 3276.84 604.223   3
  -7   6  -4 3522.83 661.609   4
  -7   6  -5 5370.57 748.282   3
  -7   6  -5 3700.14 655.892   4
  -7   6  -6 774.820 297.431   3
  -7   6  -7 729.907 306.189   3
  -7   6  -8 283.050 208.823   3
  -7   6 -12 355.954 310.726   5
  -7   7   2 2113.04 525.186   4
  -7   7  -3 415.011 296.360   3
  -7   7  -4 500.636 314.634   3
  -7   7  -5 381.661 276.068   3
  -8   0   0 139.910 153.250   3
  -8   0   1 1422.23 391.876   3
  -8   0   2 1026.74 383.424   3
  -8   0   3 9112.66 952.893   3
  -8   0   4 802.338 334.991   3
  -8   0   5 196.694 219.697   3
  -8   0   6 424.740 268.549   3
  -8   0   7 10365.5 1011.86   3
  -8   0   8 2264.31 486.070   3
  -8   0   9 2990.59 580.961   3
  -8   0  10 4524.78 676.449   3
  -8   0  11 22885.2 1526.07   3
  -8   0  12 4935.55 716.094   3
  -8   0  13 3241.71 621.013   3
  -8   0  14 9173.06 984.868   3
  -8   0  15 475.645 265.725   3
  -8   0  16 1774.97 432.296   3
  -8   0  17 410.299 262.655   3
  -8   1  15 311.320 208.384   3
  -8   1  14 270.741 262.022   3
  -8   1  13 1934.58 496.278   3
  -8   1  12 1111.74 382.445   3
  -8   1  11 1326.33 417.028   3
  -8   1  10 4766.89 692.497   3
  -8   1   9 1735.40 432.605   3
   8   1  -9 1300.83 399.849   1
  -8   1   8 3061.91 578.727   3
   8   1  -8 1985.28 471.396   1
  -8   1   7 6527.87 817.738   3
   8   1  -7 6237.57 798.303   1
  -8   1   6 1642.09 431.118   3
   8   1  -6 1973.02 449.020   1
  -8   1   5 1009.15 329.472   3
   8   1  -5 965.792 364.813   1
  -8   1   4 1850.42 452.003   3
   8   1  -4 1657.19 423.144   1
  -8   1   3 1458.53 409.574   3
   8   1  -3 1407.93 413.279   1
  -8   1   2 1981.28 442.557   3
   8   1  -2 1329.07 419.716   1
  -8   1   1 370.844 254.049   3
   8   1  -1 113.168 176.354   1
  -8   1   0 1007.54 354.690   3
   8   1   0 861.710 317.824   1
  -8   1  -1 808.697 342.864   3
   8   1   1-89.0744 136.557   1
  -8   1  -2 2256.58 510.889   3
   8   1   2 1671.18 427.677   1
  -8  -1   3 1418.20 372.259   3
   8   1   3 977.545 344.653   1
  -8  -1   4 1363.64 361.397   3
   8   1   4 856.610 327.796   1
  -8  -1   5 1396.56 402.438   3
   8   1   5 1168.28 356.899   1
  -8  -1   6 1689.63 447.182   3
   8   1   6 2134.09 488.342   1
  -8  -1   7 6410.31 791.635   3
   8   1   7 6911.74 833.769   1
  -8  -1   8 2838.51 513.447   3
   8   1   8 2595.33 539.721   1
  -8  -1   9 2215.51 484.673   3
   8   1   9 1463.50 426.370   1
  -8  -1  10 6418.61 793.462   3
  -8  -1  11 447.787 259.686   3
  -8  -1  12 1028.75 370.058   3
  -8  -1  13 2293.11 500.482   3
  -8  -1  14 379.628 285.904   3
  -8  -1  15 258.106 188.765   3
  -8  -1  16 1062.42 347.627   3
   8   2 -15 333.929 231.876   1
   8   2 -14 4216.41 675.467   1
   8   2 -13 886.076 308.778   1
  -8   2  12 3730.82 666.615   3
   8   2 -12 2654.49 554.541   1
  -8   2  11 702.210 289.877   3
   8   2 -11 824.821 342.765   1
  -8   2  10 3904.53 672.868   3
   8   2 -10 3299.80 603.272   1
   8   2  -9 738.324 311.145   1
  -8   2   9 398.028 288.347   3
   8   2  -8 1486.37 415.128   1
  -8   2   8 2160.82 484.945   3
  -8   2   7 5873.11 794.080   3
   8   2  -7 6066.33 803.461   1
   8   2  -6 1040.90 348.990   1
  -8   2   6 640.413 305.808   3
   8   2  -5 156.300 202.987   1
  -8   2   5 642.683 295.799   3
   8   2  -4 3168.97 580.767   1
  -8   2   4 3502.45 615.764   3
   8   2  -3 279.756 233.110   1
  -8   2   3-66.0793 167.185   3
   8   2  -2 1508.77 406.336   1
  -8   2   2 3944.74 661.793   3
   8   2  -1 2772.18 537.978   1
  -8   2   1 3190.44 571.735   3
   8   2   0 691.310 295.327   1
  -8   2   0 1215.26 375.742   3
   8   2   1 3300.01 579.460   1
  -8   2  -1 3720.98 642.767   3
   8   2   2 2524.99 516.617   1
  -8   2  -2 2953.24 545.643   3
   8   2   3 131.253 234.904   1
  -8   2  -3 265.528 237.139   3
   8   2   4 3751.66 628.597   1
  -8   2  -4 5075.59 727.240   3
   8   2   5 254.956 243.220   1
   8   2   6 379.708 305.030   1
  -8  -2   7 5301.03 704.366   3
   8   2   7 5764.85 775.249   1
   8   2   8 1653.24 419.513   1
  -8  -2   8 2400.34 492.835   3
   8   2   9 654.120 310.809   1
  -8  -2   9 674.411 320.063   3
   8   2  10 3524.62 605.023   1
  -8  -2  10 3366.76 565.853   3
  -8  -2  11 1076.28 320.631   3
   8   2  11 915.896 354.398   1
  -8  -2  12 2100.86 473.942   3
   8   2  12 1829.46 464.243   1
  -8  -2  13 1240.37 387.278   3
   8   2  13 870.810 347.611   1
   8   2  14 5691.20 765.879   1
   8   2  15 254.884 249.074   1
   8   3 -14 927.585 341.101   1
   8   3 -13 695.985 280.211   1
   8   3 -12 2414.63 561.154   1
   8   3 -11 179.677 148.536   1
   8   3 -10 657.096 315.907   1
  -8   3   9 2342.33 543.254   3
   8   3  -9 1928.89 478.412   1
  -8   3   8 4847.73 762.181   3
   8   3  -8 5635.99 795.212   1
  -8   3   7 5065.36 736.497   3
   8   3  -7 4202.48 676.712   1
  -8   3   6 1133.78 400.352   3
   8   3  -6 1488.48 438.367   1
  -8   3   5 4082.39 680.754   3
   8   3  -5 2679.03 538.768   1
  -8   3   4 1553.89 442.413   3
   8   3  -4 1458.66 420.923   1
   8   3  -3 680.069 306.941   1
  -8   3   3 148.758 210.062   3
   8   3  -2 4957.94 725.636   1
  -8   3   2 4523.62 700.127   3
   8   3  -1 656.120 295.457   1
  -8   3   1 759.020 302.190   3
   8   3   0 1768.06 467.308   1
  -8   3   0 647.826 297.467   3
   8   3   1 591.935 312.709   1
  -8   3  -1 940.958 357.220   3
   8   3   2 3854.52 659.017   1
  -8   3  -2 4757.42 708.167   3
  -8   3  -3 476.449 274.909   4
   8   3   3 335.243 244.196   1
  -8   3  -3 1031.02 376.739   3
   8   3   4 931.908 300.304   1
  -8   3  -4 1045.19 353.774   4
  -8   3  -4 785.714 327.782   3
  -8   3  -5 2164.60 506.048   4
  -8   3  -5 3742.32 626.566   3
   8   3   5 2999.40 579.114   1
  -8   3  -6 713.230 335.819   4
   8   3   6 1717.68 459.813   1
  -8   3  -7 3156.96 594.918   4
   8   3   7 4495.48 706.211   1
   8   3   8 5479.92 783.584   1
   8   3   9 1669.30 476.025   1
   8   3  10 1038.68 390.651   1
   8   3  11 322.792 225.929   1
   8   3  12 2629.73 535.113   1
   8   3  13 776.642 351.973   1
   8   3  14 1443.50 429.925   1
  -8   4   4 419.185 278.001   3
   8   4  -4-123.883 167.350   1
  -8   4   3 3850.52 688.612   3
   8   4  -3 2840.78 584.026   1
   8   4  -2 1365.85 439.692   1
  -8   4   2 885.321 331.942   4
  -8   4   2 1283.03 412.935   3
  -8   4   1 2181.69 471.395   4
   8   4  -1 1777.94 490.473   1
  -8   4   1 1526.66 485.827   3
   8   4   0-148.418 186.132   1
  -8   4   0-92.7341 122.567   3
  -8   4  -1 1626.16 417.190   4
   8   4   1 1782.44 452.781   1
  -8   4  -2 1412.97 409.206   4
   8   4   2 1903.20 526.774   1
  -8   4  -2 1297.80 408.160   3
  -8   4  -3 2919.24 569.559   4
  -8   4  -3 3733.24 651.508   3
   8   4   3 2183.16 534.221   1
  -8   4  -4 409.936 254.259   4
  -8   4  -4 49.6645 262.755   3
   8   4   4 51.1887 189.870   1
  -8   4  -5 3478.86 624.109   4
  -8   4  -5 4338.92 705.419   3
  -8   4  -6 1270.83 396.873   4
  -8   4  -6 1659.18 443.787   3
  -8   4  -7 2162.30 532.852   4
  -8   4  -9 1375.84 389.092   5
  -8   4 -10 1022.01 337.035   5
  -8   4 -11 258.186 170.341   5
  -8   4 -12 665.011 324.343   5
  -8   5   2 9103.30 978.283   4
  -8   5   1 1084.16 323.784   4
  -8   5   0 3301.25 605.860   4
  -8   5  -1 1660.00 455.386   4
  -8   5  -2 9210.50 1014.30   4
  -8   5  -3 1477.37 417.273   4
  -9   0   2 1501.17 434.092   3
  -9   0   3 1481.21 461.710   3
  -9  -1   6 1452.32 390.569   3
  -9  -1   7 1074.63 365.825   3
   0   0   0    0.00    0.00   0

TITL solve in P2(1)2(1)2
REM P2(1)2(1)2 (#18 in standard setting)
CELL 0.71073   7.120342   7.519280  23.458431  90.0000  90.0000  90.0000
ZERR    5.00   0.000549   0.000670   0.001767   0.0000   0.0000   0.0000
LATT -1
SYMM -x,-y, z
SYMM -x+1/2, y+1/2,-z
SYMM  x+1/2,-y+1/2,-z
SFAC C H N O
UNIT 50.00 50.00 10.00 10.00
TREF
HKLF 4
END
;
_shelx_hkl_checksum   95833
